# Supplementary material for: The aroma of TEMED as an activation and stabilizing signal for the antibacterial enzyme HEWL
Source: PLoS One. 2020 May 19;15(5):e0232953. doi: 10.1371/journal.pone.0232953 (PMC7236982; doi:10.1371/journal.pone.0232953)
Supplement: S1 Data — (ZIP) [file pone.0232953.s010.zip]

Archive with 26 entries (23 files):
- Raw_data_related_to_TEMED_paper_PLOS_ONE/
- Raw_data_related_to_TEMED_paper_PLOS_ONE/.DS_Store
- __MACOSX/
- __MACOSX/Raw_data_related_to_TEMED_paper_PLOS_ONE/
- __MACOSX/Raw_data_related_to_TEMED_paper_PLOS_ONE/._.DS_Store
- Raw_data_related_to_TEMED_paper_PLOS_ONE/DSF raw data correlation between changes in the thermal stability of HEWL and pH.xlsx
- __MACOSX/Raw_data_related_to_TEMED_paper_PLOS_ONE/._DSF raw data correlation between changes in the thermal stability of HEWL and pH.xlsx
- Raw_data_related_to_TEMED_paper_PLOS_ONE/DSF raw data different concentrations of TEMED_first derivative.xlsx
- __MACOSX/Raw_data_related_to_TEMED_paper_PLOS_ONE/._DSF raw data different concentrations of TEMED_first derivative.xlsx
- Raw_data_related_to_TEMED_paper_PLOS_ONE/DSF raw data different concentrations.xlsx
- __MACOSX/Raw_data_related_to_TEMED_paper_PLOS_ONE/._DSF raw data different concentrations.xlsx
- Raw_data_related_to_TEMED_paper_PLOS_ONE/DSF raw data native HEWL + HEWL with different concentrations of TEMED until saturation 24h.xlsb
- __MACOSX/Raw_data_related_to_TEMED_paper_PLOS_ONE/._DSF raw data native HEWL + HEWL with different concentrations of TEMED until saturation 24h.xlsb
- Raw_data_related_to_TEMED_paper_PLOS_ONE/DSF raw data pH 8.6 and pH 2.2_Melt Curve Derivative Results.xlsx
- __MACOSX/Raw_data_related_to_TEMED_paper_PLOS_ONE/._DSF raw data pH 8.6 and pH 2.2_Melt Curve Derivative Results.xlsx
- Raw_data_related_to_TEMED_paper_PLOS_ONE/DSF raw data related to T5h & T24h.xlsx
- __MACOSX/Raw_data_related_to_TEMED_paper_PLOS_ONE/._DSF raw data related to T5h & T24h.xlsx
- Raw_data_related_to_TEMED_paper_PLOS_ONE/gel.pdf
- __MACOSX/Raw_data_related_to_TEMED_paper_PLOS_ONE/._gel.pdf
- Raw_data_related_to_TEMED_paper_PLOS_ONE/Raw data of CD experiments.xlsx
- __MACOSX/Raw_data_related_to_TEMED_paper_PLOS_ONE/._Raw data of CD experiments.xlsx
- Raw_data_related_to_TEMED_paper_PLOS_ONE/Raw data of intrinsic fluorescence studies.xlsx
- __MACOSX/Raw_data_related_to_TEMED_paper_PLOS_ONE/._Raw data of intrinsic fluorescence studies.xlsx
- Raw_data_related_to_TEMED_paper_PLOS_ONE/ThT summary.xlsx
- __MACOSX/Raw_data_related_to_TEMED_paper_PLOS_ONE/._ThT summary.xlsx
- __MACOSX/._Raw_data_related_to_TEMED_paper_PLOS_ONE
