# Supplementary material for: The aroma of TEMED as an activation and stabilizing signal for the antibacterial enzyme HEWL
Source: PLoS One. 2020 May 19;15(5):e0232953. doi: 10.1371/journal.pone.0232953 (PMC7236982; doi:10.1371/journal.pone.0232953)
Supplement: S1 Data — (ZIP) [file pone.0232953.s010.zip › Raw_data_related_to_TEMED_paper_PLOS_ONE/DSF raw data correlation between changes in the thermal stability of HEWL and pH.xlsx]

## Sheet: Sheet1
					Concentration of TEMED(Mm)	Tm
					0	53.3
					16.7	54.6
					18.46	55
					33.4	55.9
					50.11	55.5
					83.5	60
					100	61														Concentration of TEMED(Mm)	1	2	3	ave
	To resize chart data range, drag lower right corner of range.				150	69														0	53.13	52.9	54	53.3433
					200	73.6														16.7	54	55	55	54.6667
					300	70														18.46	55	55	55	55
					400	68.9														33.4	56	56	55.7	55.9
					500	67.6														50.11	57.6	55.9	53	55.5
					1000	70														83.5	60	60	60	60
																				100	61	61	61	61
																				150	69	69	69	69
																				200	73	74	74	73.6667
																				300	70	70	70	70
																				400	68.8	69	69	68.9333
																				500	69	67	67	67.6667
																				1000	69	70	71	70
														stdv	0.580201	0.57735	0	0.173205	2.32594	0	0	0	0.57735	0	0.11547	1.1547	1
															53.13	54	55	56	57.6	60	61	69	73	70	68.8	69	69
															52.9	55	55	56	55.9	60	61	69	74	70	69	67	70
															54	55	55	55.7	53	60	61	69	74	70	69	67	71

## Sheet: Sheet2
Concentration of TEMED(Mm)	Tm
1	53.3
2	54.6
3	55
4	55.9
5	55.5
6	60																									Concentration of TEMED(Mm)	Tm	pH
7	61																									0	53.3	2.2
8	69				stdv	0.580201	0.57735	0	0.173205	2.32594	0	0	0	0.57735	0	0.11547	1.1547	1								16.7	54.6	5.5
9	73.6																									18.46	55	5.25
10	70																									33.4	55.9	7.5
11	68.9																									50.11	55.5	8.5
12	67.6																									83.5	60	9
13	70																									100	61	9
																					pH	Tm
																					2.2	54
					Concentration of TEMED(Mm)	Tm															5.5	54.6
					0	53.3															5.25	55
					16.7	54.6															7.5	55.9
					18.46	55															8.5	55.5
					33.4	55.9															9	60
					50.11	55.5															9	61
					83.5	60
					100	61
					150	69
					200	73.6
					300	70
					400	68.9															Tm	pH
					500	67.6															54	2.2
					1000	70															54.6	5.5
																					55	5.25
																					55.9	7.5
																					55.5	8.5
																					60	9
																					61	9
