# Supplementary material for: The aroma of TEMED as an activation and stabilizing signal for the antibacterial enzyme HEWL
Source: PLoS One. 2020 May 19;15(5):e0232953. doi: 10.1371/journal.pone.0232953 (PMC7236982; doi:10.1371/journal.pone.0232953)
Supplement: S1 Data — (ZIP) [file pone.0232953.s010.zip › Raw_data_related_to_TEMED_paper_PLOS_ONE/DSF raw data different concentrations of TEMED_first derivative.xlsx]

## Sheet: 2019-02-22  
	Temperature	A1	A2	A3	A4	A5	A6	A7	A8	A9	A10	A11	A12	B1	B2	B3	B4	B5	B6	B7	B8	B9	B10	B11	B12	C1	C2	C3	C4	C5	C6	C7	C8	C9	C10	C11	C12	D1	D2	D3	D4	D5	D6	D7	D8	D9	D10	D11	D12
	20	1.6709	0.568216	0.93367	1.35874	1.20717	1.78125	1.14104	1.32066	0.920874	1.48532	1.19568	0.657004	0.233441	0.424622	-1.11412	1.91885	0.765954	1.37134	1.28621	1.21073	0.516665	0.980582	1.30412	0.204509	0.922698	0.706942	1.39305	0.228056	0.754592	1.75891	2.00026	4.76402	2.92224	3.10839	1.74971	2.03399	-2.32849	-0.0300242	-1.60563	6.70803	-3.63406	2.17569	2.83477	4.65734	6.93844	7.60076	387.617	50.7512
	20.5	3.62028	1.23113	2.02295	2.94393	2.61552	3.85937	2.47225	2.86143	1.99523	3.2182	2.59065	1.42351	0.505789	0.920015	-2.41393	4.1575	1.65957	2.97124	2.78678	2.62326	1.11944	2.12459	2.8256	0.443102	1.99918	1.53171	3.01828	0.494122	1.63495	3.81097	4.33389	10.322	6.33151	6.73485	3.79104	4.40699	-5.04506	-0.0650524	-3.47887	14.5341	-7.8738	4.71399	6.14201	10.0909	15.0333	16.4683	839.837	109.961
	21	3.34179	1.13643	1.86734	2.71747	2.41433	3.5625	2.28208	2.64132	1.84175	2.97065	2.39137	1.31401	0.466883	0.849245	-2.22825	3.83769	1.53191	2.74268	2.57241	2.42147	1.03333	1.96116	2.60825	0.409017	1.8454	1.41388	2.7861	0.456113	1.50918	3.51782	4.00052	9.52804	5.84447	6.21679	3.49942	4.06799	-4.65697	-0.0600483	-3.21127	13.4161	-7.26812	4.35137	5.66955	9.31467	13.8769	15.2015	775.234	101.502
	21.5	3.34179	1.13643	1.86734	2.71747	2.41433	3.5625	2.28208	2.64132	1.84175	2.97065	2.39137	1.31401	0.466883	0.849245	-2.22825	3.83769	1.53191	2.74268	2.57241	2.42147	1.03333	1.96116	2.60825	0.409017	1.8454	1.41388	2.7861	0.456113	1.50918	3.51782	4.00052	9.52804	5.84447	6.21679	3.49942	4.06799	-4.65697	-0.0600483	-3.21127	13.4161	-7.26812	4.35137	5.66955	9.31467	13.8769	15.2015	775.234	101.502
	22	3.34179	1.13643	1.86734	2.71747	2.41433	3.5625	2.28208	2.64132	1.84175	2.97065	2.39137	1.31401	0.466883	0.849245	-2.22825	3.83769	1.53191	2.74268	2.57241	2.42147	1.03333	1.96116	2.60825	0.409017	1.8454	1.41388	2.7861	0.456113	1.50918	3.51782	4.00052	9.52804	5.84447	6.21679	3.49942	4.06799	-4.65697	-0.0600483	-3.21127	13.4161	-7.26812	4.35137	5.66955	9.31467	13.8769	15.2015	775.234	101.502
	22.5	3.38416	1.11876	1.9268	2.74019	2.4445	3.5809	2.26698	2.63543	1.91961	2.95684	2.38542	1.3368	0.458191	0.862313	-2.2695	3.86953	1.45968	2.78704	2.59506	2.54067	1.03283	1.99796	2.60247	0.415496	1.90801	1.4368	2.82078	0.489607	1.51453	3.59027	3.98808	9.58218	5.84997	6.23668	3.53665	4.04029	-4.75557	-0.047897	-3.25889	13.4469	-7.46148	4.36139	5.63877	9.31515	13.9375	15.2095	772.244	99.4689
	23	3.10641	1.25468	1.482	2.63502	2.20083	3.47988	2.39905	2.7046	1.41819	3.09827	2.40575	1.18728	0.539262	0.79814	-1.99097	3.70322	1.92002	2.44474	2.50407	1.78899	1.01511	1.67985	2.6492	0.414476	1.50917	1.24974	2.61601	0.287126	1.50277	3.10251	4.14783	9.27569	5.82301	6.15535	3.33071	4.27081	-4.12131	-0.17395	-2.96503	13.1924	-6.21739	4.33081	5.80331	9.37386	13.601	15.1561	792.187	111.56
	23.5	2.75119	1.28199	1.29046	2.11987	2.2216	3.22128	2.32382	2.55073	0.52074	2.89694	2.61909	0.967115	0.425863	0.585062	-1.6968	3.09307	2.77233	2.3755	1.88642	0.363009	1.12705	1.85724	2.67494	0.0475715	0.793104	1.21594	2.15464	-0.206754	1.26244	2.52277	3.7475	8.49821	5.73216	5.63176	2.6524	4.24915	-3.12431	0.0054508	-2.41603	13.2463	-4.21832	3.99896	6.35425	8.9442	12.6486	15.0498	821.219	138.528
	24	2.1378	1.27255	1.33398	1.61689	2.46846	2.60201	2.09826	2.33342	0.617223	2.50999	2.70429	0.848921	0.509329	-0.085567	-1.24881	2.69231	2.80704	2.56767	1.39698	0.0313626	1.55142	2.24257	2.42401	-0.172947	0.604086	1.80019	1.60878	-0.207783	1.23896	1.99353	3.11037	7.34231	5.4966	5.10717	2.5753	3.67772	-2.27758	0.425915	-1.84094	13.621	-2.89939	3.61637	6.80266	8.49247	11.5857	15.2833	817.973	165.244
	24.5	1.68578	1.2289	1.41863	1.55376	2.28474	2.06999	2.08504	2.47122	0.952583	2.10776	1.86323	0.804226	0.655977	-0.522901	-0.51668	2.50466	2.49826	2.06758	0.963718	-0.0770233	1.88919	2.08058	2.20968	-0.0726639	0.581229	2.54967	1.23704	0.512083	1.52125	1.76602	2.82988	6.25352	5.07562	4.9967	2.7295	3.41735	-1.6091	0.770907	-0.899369	13.162	-1.50592	3.59076	7.03199	8.24987	10.3629	15.384	802.466	191.751
	25	2.11876	1.10238	1.85173	1.57273	1.94374	2.20473	2.17443	2.56169	1.53377	1.79261	0.914999	0.913283	1.06243	-0.356208	-0.0150129	2.3267	2.87015	1.43926	0.726366	-0.537386	1.58582	2.16839	2.14937	-0.165184	0.405821	2.46444	0.9936	0.702977	1.50759	1.84237	2.41075	5.72086	4.81945	4.67235	2.42636	3.45567	-0.559465	1.16599	-0.486059	12.8198	-0.731673	3.91144	7.38858	7.78418	9.56874	15.0349	785.542	217.82
	25.5	2.44238	1.17693	1.91622	1.87407	2.036	2.4189	2.01404	2.23088	2.63673	1.5895	0.682701	1.1514	1.33293	0.341654	0.481286	2.17824	2.94836	1.18054	1.10116	-0.110281	1.33775	2.03029	1.8609	-0.410913	0.65372	2.30015	1.1367	0.791952	1.29067	1.90972	1.73844	5.77567	4.73185	4.34976	2.9668	3.44762	0.243172	1.35848	-0.119574	12.7246	-0.470435	4.15426	7.90087	7.44929	9.28469	14.9771	767.772	239.178
	26	2.44804	1.28113	1.33333	2.38862	1.92238	2.47291	1.85464	1.76512	3.37956	1.23169	0.147671	1.45975	1.49339	0.869749	0.715979	2.11659	2.09069	0.930101	1.69973	0.598221	1.23259	1.58732	1.62987	-0.422125	1.38655	2.62241	1.362	1.38606	1.36565	1.99394	1.92781	5.89042	4.7597	4.75319	3.83081	3.33883	0.0938063	1.17558	1.05978	11.9103	0.674374	4.21902	8.01093	7.61917	8.96293	15.1579	762.165	253.879
	26.5	2.7915	1.01803	1.11404	2.72864	1.6593	2.57221	1.46857	1.64218	3.20662	1.25144	-0.235326	1.76217	1.70448	1.09571	0.442454	2.36453	1.78609	0.806482	1.91893	0.564114	0.792181	1.39469	1.72605	-0.413042	1.55736	2.23621	1.1737	1.63635	1.36253	2.25604	2.6203	6.35294	4.83831	5.38711	3.9701	3.46982	0.12732	1.1112	1.52071	10.8607	2.03226	4.79558	7.98024	7.92642	8.54755	15.1931	773.207	267.096
	27	3.07986	0.71246	1.13418	2.81038	1.68006	2.33501	0.864371	1.23665	2.65839	1.3266	0.289449	1.83658	1.39563	1.26745	0.547079	2.43631	1.78331	1.12941	1.93412	0.786059	0.791907	1.45768	1.40955	-0.622431	1.46609	1.61109	1.94904	1.19414	1.11946	2.25721	2.83661	6.92676	5.17925	5.38044	3.99369	3.66949	0.158651	0.886186	1.13244	10.0964	3.07912	5.56493	7.98115	7.84953	8.35125	15.1897	785.842	278.933
	27.5	2.88482	0.536986	0.94666	2.58949	1.61841	2.23964	0.798743	0.84372	2.39216	1.17164	0.503111	1.75478	0.707774	1.28893	0.90221	2.01781	1.36239	1.51863	1.96949	1.38991	0.999172	1.5622	0.869763	-1.13313	1.5172	1.641	2.95387	1.1986	1.1874	1.95363	2.9961	6.95751	5.36092	5.76632	4.3931	3.29709	-0.0882744	0.332708	1.50489	9.34067	4.29098	6.02864	7.90859	7.96492	8.16756	15.3397	798.234	285.246
	28	2.72433	0.223913	1.37303	2.06207	1.54764	2.48956	1.02906	0.98583	1.84494	1.02098	0.41148	1.47833	0.229402	0.885559	0.524397	2.09718	1.07165	1.90566	1.55791	1.38269	1.00842	1.88123	0.847021	-1.59172	1.5217	2.11097	2.87672	1.70522	1.42347	2.16476	3.65941	6.96849	5.17287	6.6558	4.43237	2.84797	-0.10325	0.371326	2.01331	8.60523	5.46503	6.23843	7.72904	8.09199	7.99744	15.3603	799.19	283.884
	28.5	2.82693	0.408764	2.05589	1.80853	1.53403	2.6604	1.44127	1.42041	1.31307	1.38568	0.946829	1.15571	0.0287073	0.412878	0.393905	2.49924	1.41043	1.89846	1.00437	1.38016	1.05416	2.15351	1.01232	-1.25045	1.01516	2.03724	3.11816	1.86399	1.6817	2.30157	3.94902	6.75399	5.08004	6.65777	4.10504	3.0934	0.380409	0.510949	1.79152	8.16298	6.08352	6.27419	7.14817	8.1287	8.08951	15.0841	783.336	279.013
	29	3.0261	1.01953	2.5343	1.42714	1.48648	2.83998	2.13654	1.7688	1.42606	1.53675	1.26201	0.956899	-0.111968	0.581577	0.733563	2.35519	1.81365	1.65376	0.714169	1.65509	0.922276	1.84902	0.93075	-1.13926	0.532567	2.00598	3.81081	2.03651	1.68647	2.2419	3.45918	6.38357	5.12731	6.00247	4.20439	3.32074	0.71373	0.456606	2.3355	7.98341	6.19264	5.87775	6.72706	7.74968	8.31522	14.635	766.158	271.948
	29.5	3.04915	1.31177	2.88589	1.06216	1.63822	3.19626	2.55531	2.19283	1.64557	1.41598	1.14502	1.15191	0.272912	0.730991	0.299225	2.19688	2.12088	1.45352	0.988664	1.72378	0.650673	1.42079	1.14889	-1.42096	0.874711	2.2951	3.16187	2.33405	1.76407	2.50223	2.98069	6.35315	5.20582	5.99798	4.25334	2.92882	1.21446	1.08625	2.90987	8.18494	6.0809	5.30016	6.63383	7.70045	8.31823	14.0342	748.264	265.123
	30	2.94062	1.60415	2.72019	1.10457	1.76736	2.92437	2.68821	2.53914	1.26679	1.88983	1.14054	1.67775	0.658597	0.650857	-0.0549023	2.4708	2.27446	0.951512	1.08589	1.08799	0.842461	1.23567	1.41066	-1.20501	0.761149	2.28152	2.49983	2.6706	2.09852	2.61882	2.75871	6.61871	5.24189	5.87849	3.88195	2.8655	1.45605	1.8692	2.48359	8.24749	5.78847	4.93494	6.06327	7.6438	8.20895	13.292	726.797	260.897
	30.5	3.14669	1.82298	2.10934	0.923391	1.64824	2.06963	2.60099	2.58296	1.30429	2.09582	1.09037	2.09191	0.985773	0.673976	0.183228	2.62154	2.17639	0.521166	1.24191	0.53593	1.10133	0.879828	1.15342	-0.872457	0.552948	1.67231	2.61052	2.75003	2.24955	2.37677	2.48615	6.34556	5.29362	5.46795	3.56076	2.87907	1.25208	1.68159	2.07153	7.99965	5.38071	4.60995	5.33503	7.28883	7.90527	12.9787	718.591	263.544
	31	3.26181	1.28887	1.8288	0.836339	1.55649	1.28024	1.88199	2.32682	1.56868	1.82765	0.445126	2.27942	1.32523	0.576912	0.0938931	2.33268	2.1239	0.798691	1.2574	0.396579	1.25798	0.411781	0.898409	-1.47377	1.12847	1.12347	1.89921	2.63464	1.97909	2.35695	1.97184	6.29247	5.2392	5.59502	3.59164	2.56582	1.12034	1.68701	1.60565	7.73703	4.63305	4.4407	5.3869	6.63107	7.07081	12.9387	727.934	270.547
	31.5	2.81842	0.797461	1.27427	1.02807	1.34437	0.748234	1.21685	1.71139	1.3255	1.62925	-0.0459436	2.4254	1.59582	0.189661	0.234683	2.17749	2.07632	1.1174	1.07098	0.112969	1.66073	0.558976	0.821843	-2.03375	1.79853	0.784882	0.985714	2.41428	1.94922	2.47698	2.04224	6.34497	4.86818	6.15352	3.3474	2.21303	0.919225	1.76603	0.45872	7.30654	4.44994	4.37724	5.41326	6.18459	6.13352	12.5147	739.021	277.55
	32	2.34124	0.630075	0.471178	0.833269	1.46236	0.354732	1.15629	1.37779	1.28045	1.65093	-0.181705	2.21051	1.56506	0.395346	0.724932	2.29914	1.77263	1.45429	0.823164	-0.312296	1.8056	1.04833	0.710741	-1.79948	1.46045	0.358548	0.902979	2.51051	2.09837	2.30382	2.76608	5.82472	4.47722	6.36153	2.93459	1.96514	0.680629	1.3159	-0.1674	6.41122	4.32529	3.96366	4.87645	5.9494	5.48532	12.1769	758.48	282.432
	32.5	2.10424	0.0816069	0.415561	0.476546	1.3946	0.336715	0.828175	0.952275	1.29621	1.18571	-0.246904	1.38618	1.38834	0.979522	0.796033	2.34457	1.4247	2.09841	0.337844	-0.263908	1.58902	0.973357	0.758106	-1.88683	1.2447	0.19574	0.594252	2.17555	1.7734	2.33351	3.02265	5.43636	4.49035	6.25873	2.74493	1.88823	0.660262	0.867623	0.042053	5.65402	3.71356	3.1812	4.61163	5.35747	5.06933	11.9818	781.882	284.698
	33	1.93642	-0.321459	0.867979	0.997096	1.32656	0.858773	0.593943	0.711447	0.957944	1.01417	-0.0996749	0.983691	1.19371	1.11104	0.736182	2.18432	1.65936	2.50624	-0.101445	0.329469	1.31002	1.07502	1.0642	-2.27264	1.22144	0.470619	0.135426	1.52594	1.47265	2.5895	2.76023	5.55954	4.45316	5.97379	2.29955	2.05088	0.716167	0.393059	0.0447436	5.22505	3.07544	2.41555	4.46698	4.73947	4.30936	11.0965	795.119	288.732
	33.5	1.42795	-0.0108302	1.21262	1.16571	1.69931	1.41431	0.712212	0.872596	0.775825	1.07555	0.249736	0.94302	0.808961	1.5495	1.05529	2.03854	1.53526	2.53758	-0.0342827	0.281434	0.856855	1.54153	1.13812	-1.86741	0.309429	0.766096	0.313102	1.67181	1.47583	2.5251	2.91237	5.67234	4.21086	5.51145	1.87674	1.89488	0.530745	-0.16277	0.0367645	4.40309	2.84739	1.76032	4.08378	4.17603	3.62262	9.96803	800.15	295.832
	34	1.33651	0.277859	1.41623	1.05144	1.84596	1.27589	0.652748	1.01928	0.801834	0.9676	0.517517	0.825101	0.20362	1.99196	0.921185	1.99399	1.16101	2.50831	0.434325	0.381104	0.232687	1.59621	0.973213	-0.836667	-0.786888	0.98222	0.391673	1.69882	1.57237	2.38337	2.84105	5.60879	3.94836	5.18495	1.73923	1.907	0.0923246	-0.727047	0.422322	3.61319	2.26741	1.22349	3.37106	3.49175	3.32571	9.20989	801.236	309.167
	34.5	1.83769	0.368617	1.70109	1.44762	1.09034	1.0626	0.451233	0.960741	0.685648	1.25171	0.508172	0.99466	-0.0941679	1.31946	0.544078	2.09545	1.22928	2.16646	0.668746	0.761109	-0.0827352	1.28406	0.670999	-0.126092	-1.31188	1.50684	0.241232	1.23646	1.43089	2.25862	2.0785	5.63881	3.62803	4.79644	1.81462	2.82321	-0.48286	-1.47766	0.546193	3.12019	1.46038	0.410582	2.48579	2.29683	2.46496	7.95653	786.321	337.001
	35	2.09372	0.7278	2.02464	1.76262	0.797071	1.25918	0.443554	1.0814	1.03714	1.55512	0.403552	1.63774	-0.112515	0.481387	0.539965	2.04009	1.27535	1.5436	1.0086	0.665193	-0.00764259	1.07426	0.360052	0.928011	-1.30367	1.63062	0.725908	1.42395	1.3554	2.11274	1.76685	5.37665	3.06678	4.55799	1.80417	3.50531	-0.945038	-2.03376	0.523799	2.28333	1.09266	-0.185243	1.70872	1.56764	0.973772	6.41092	764.041	378.188
	35.5	1.59856	0.988397	1.6862	1.27106	0.677206	1.12397	0.330524	1.13362	1.11423	1.3402	0.108577	2.08799	0.00449532	0.190089	0.602101	1.75756	1.05112	0.999469	1.2202	0.0571069	0.11572	0.89787	0.0952344	1.73818	-1.36027	1.17272	0.8435	2.13977	1.49284	1.71491	1.82384	4.67558	2.7647	4.75417	1.76761	3.71786	-1.11548	-1.75288	0.502643	0.738075	0.544954	-0.55541	0.856949	1.03236	0.150638	5.03198	745.884	420.631
	36	1.63109	0.594967	0.910051	0.802917	0.06687	0.743999	0.428491	0.75911	0.447121	1.22951	0.0835714	2.28109	0.0243469	-0.292617	0.384132	1.64252	1.53513	0.439891	1.02264	-0.230733	0.316347	0.499583	0.0183445	2.00941	-1.12157	1.04303	0.563201	1.59646	1.54478	1.6428	1.72117	3.85345	2.89507	5.1419	1.80072	4.0812	-1.05861	-1.57124	0.223276	-0.320201	-0.417885	-1.37477	-0.175646	0.537578	-0.363845	3.40577	726.335	458.556
	36.5	1.72784	-0.200408	0.524185	0.465501	0.0832118	0.952115	0.749163	0.460702	0.0416405	1.37223	-0.0611187	2.37299	0.0627353	-0.63345	0.0744444	1.49163	1.84685	0.24518	0.509702	-0.802346	0.725217	0.193397	0.15985	1.87845	-0.655844	1.12675	0.798681	0.952216	1.01953	1.70579	1.68815	3.20159	3.2551	5.0074	1.61894	4.01294	-0.647757	-1.36228	-0.20035	-1.20286	-1.69181	-2.3157	-1.09986	0.158861	-1.44242	1.91411	708.293	484.426
	37	0.848645	-0.766597	0.142062	0.19105	0.556442	1.27545	0.621306	0.0827206	-0.0975961	0.761452	-0.320263	2.33749	-0.128724	-0.372265	0.283392	1.01378	1.49494	0.394828	-0.103657	-1.56133	0.56147	0.0054612	0.204231	1.33974	-0.285462	0.549344	0.620677	1.06983	0.699766	1.78332	1.80669	2.74949	3.54829	5.09361	1.36796	3.08518	-0.325273	-0.949992	-0.626276	-2.53882	-3.08714	-2.4778	-1.5915	-0.168016	-2.0545	0.88757	698.55	485.492
	37.5	0.323574	-1.30612	-0.278922	-0.187909	0.699752	0.913002	0.258159	-0.282169	-0.561632	0.267888	-0.314734	2.13443	-0.373828	-0.323775	0.420237	0.683798	1.76154	0.612373	-0.619244	-1.69705	-0.163881	0.0216976	-0.188205	0.798962	-0.409765	0.0413477	-0.283296	0.645184	1.00254	1.9361	1.67355	2.50056	3.63501	5.24653	1.47343	2.09331	-0.314838	-1.16025	-1.46709	-3.47047	-4.60064	-2.93398	-2.29	-0.792051	-2.42502	-0.236294	692.55	463.093
	38	0.796999	-1.57806	0.0363845	-0.552073	0.589251	0.782369	0.105791	-0.533476	-0.500421	0.55142	-0.472357	2.076	-0.656863	-0.258598	0.143691	0.603413	2.19479	1.00585	-0.913833	-1.71168	-0.522482	-0.0945329	-0.620142	1.04117	-0.763311	0.0312285	-0.598528	-0.404058	1.22526	2.44656	1.46655	2.60155	3.56897	4.56803	1.95249	1.45127	-0.485566	-1.74664	-2.43698	-3.37224	-5.60657	-3.75579	-2.88228	-1.62032	-3.20707	-1.26077	684.69	429.877
	38.5	0.882766	-1.4487	0.426599	-0.583875	0.588682	0.960155	-0.156533	-0.457094	0.125807	0.578329	-0.737116	1.84884	-0.656904	-0.102671	0.157926	0.737896	1.63564	1.57434	-1.17291	-1.58907	-0.720733	-0.196543	-1.1228	1.14696	-0.977692	-0.257104	-0.45327	-0.644236	1.3446	2.80667	1.12621	2.88855	3.06017	3.61133	2.00549	1.13805	-0.971618	-1.89858	-2.95544	-3.50701	-6.07039	-4.07378	-3.2955	-2.40686	-3.99708	-1.74841	676.852	393.067
	39	0.663448	-0.980935	0.685312	-0.595646	0.287816	0.653274	-0.585894	-0.214895	0.199781	0.149892	-0.548608	1.27511	-0.324934	-0.115221	0.536454	1.05021	1.40051	1.63338	-1.52003	-1.39726	-1.20859	-0.154092	-1.82779	0.745012	-1.25294	-0.613514	-0.772152	-0.208074	2.08442	2.82935	0.772764	3.12547	2.59425	3.34026	1.89241	1.18402	-1.29151	-2.10509	-3.23928	-4.02602	-5.68	-4.54276	-3.6684	-2.70234	-4.55348	-2.20604	667.236	359.359
	39.5	1.27521	-0.535257	0.942645	-0.953625	0.0367275	0.00330027	-0.737748	0.0503161	-0.0697645	0.271699	-0.357007	0.791252	0.0594016	0.115936	0.691482	1.3608	1.81344	1.19385	-1.43848	-1.17054	-1.09268	-0.132844	-2.02207	0.789203	-1.61545	-0.671482	-0.808012	-0.300701	2.84448	2.89005	0.612797	3.16227	2.03441	2.77438	1.84382	1.52947	-1.31238	-2.2343	-3.53642	-3.78777	-3.93179	-5.36009	-4.05177	-2.85747	-5.44115	-2.88431	657.264	335.299
	40	1.54499	-0.465436	0.771493	-0.958856	-0.02351	-0.0492474	-0.464957	0.299348	-0.280178	0.374083	-0.418579	0.518376	0.381401	0.635966	0.704756	1.61333	1.71369	1.14039	-0.857352	-1.14046	-0.644091	-0.0278613	-1.80639	0.553623	-1.9379	-0.48528	-0.720789	-0.00359836	2.70988	2.96216	0.423844	2.90636	1.74911	1.88297	1.51518	2.07094	-1.57587	-1.68803	-3.51134	-3.88029	-1.83163	-5.68848	-4.28362	-3.35803	-5.97888	-3.19182	649.8	319.224
	40.5	1.1059	-0.685443	0.0731086	-0.677108	-0.12754	-0.220611	-0.209394	0.241316	-0.424517	0.119381	-0.329449	0.151782	0.393457	0.587865	0.675244	1.98949	0.85144	1.14579	-0.97167	-1.32641	-0.831736	0.164629	-1.60794	0.193675	-2.00335	0.101651	-0.761107	0.774371	2.35199	2.94169	0.16517	2.53653	1.76622	1.76682	0.849777	2.13171	-1.78606	-1.36843	-2.97407	-4.75117	-0.250716	-5.59178	-4.57305	-3.3472	-5.90469	-3.45637	642.157	306.059
	41	1.04969	-0.963582	-0.33233	-1.0206	-0.203041	-0.766822	-0.0754397	0.0882214	-0.515322	0.187752	-0.151941	-0.076524	0.341407	0.548763	0.176707	2.11551	0.637092	0.722989	-1.01173	-1.85622	-1.22269	0.118389	-1.28614	-0.0379059	-1.8906	0.507277	-1.09131	1.16795	2.03704	2.98406	0.266671	2.1861	1.89378	1.68798	0.332884	1.89232	-1.45806	-1.62785	-2.42005	-5.23586	0.80052	-5.86086	-4.65995	-2.96906	-5.96861	-3.8705	629.952	296.181
	41.5	0.930699	-1.44711	-0.642104	-1.10753	-0.100263	-0.590252	0.108054	0.210887	-0.399537	0.381215	-0.172791	0.317301	0.0230107	0.788782	-0.0488894	1.93794	0.820193	0.771918	-0.725612	-2.2158	-1.14003	-0.136523	-0.62995	0.176647	-1.76848	0.600302	-1.30547	0.889828	1.976	3.12516	0.42851	1.60242	1.67279	1.04665	0.141306	1.54013	-1.87386	-1.74942	-2.3253	-4.98434	1.12592	-6.17733	-4.33539	-3.19409	-6.08346	-4.1441	615.212	287.647
	42	0.358683	-2.02475	-0.804524	-0.704398	-0.0919879	-0.0166785	0.206707	0.617633	-0.47001	0.291084	0.000108857	0.831716	-0.145794	0.606038	-0.522575	1.79051	0.751719	1.207	-1.06824	-2.47163	-1.23733	-0.326231	-0.125335	0.617604	-1.67888	0.871183	-1.1038	0.694551	1.77521	3.28627	0.348205	1.02	1.66822	0.962758	-0.172632	0.821526	-2.34202	-1.98617	-2.14866	-5.11314	-0.169658	-6.3589	-4.1411	-3.15111	-5.71052	-4.24134	599.962	278.32
	42.5	0.0575689	-1.98669	-0.636387	-0.716803	-0.28395	-0.000135618	0.28779	0.586623	-0.492424	0.424726	0.0989886	0.961805	-0.562436	0.218573	-1.01675	1.8154	0.762086	0.999553	-1.84493	-2.70789	-1.85746	-0.770926	0.204584	0.862422	-1.39208	0.886899	-0.962612	0.26192	1.78841	3.29612	0.238066	0.822424	1.78097	1.34832	-0.439667	0.212619	-1.74292	-2.55668	-2.11464	-4.65175	-2.10522	-6.59457	-3.80513	-2.39943	-5.16088	-4.28798	580.121	270.902
	43	0.0274097	-1.98375	-0.323905	-1.03557	-0.390712	0.147664	0.179856	0.541497	-0.816651	0.408431	0.127353	0.788425	-0.652585	0.127662	-0.646106	1.66815	1.37556	0.853298	-1.77509	-2.82301	-2.18739	-1.41327	0.398644	0.799425	-1.31769	0.0956766	-1.29484	-0.460762	2.12898	2.98301	0.13388	0.449956	1.32133	1.30248	-0.824484	-0.0306964	-1.54976	-2.98079	-2.4676	-3.61565	-3.21658	-7.15045	-3.29606	-1.99852	-5.07024	-3.84216	560.496	265.238
	43.5	-0.055044	-2.27349	-0.120432	-0.824807	-0.654118	0.667191	-0.0880123	0.327191	-1.37414	-0.291413	0.0885779	0.785339	-0.46599	-0.0138914	-0.233409	1.45248	1.955	1.18263	-1.86283	-2.71605	-2.26161	-1.56164	0.418743	1.15647	-1.83512	-0.581009	-1.34111	-0.720952	2.66397	2.68893	-0.266416	-0.341432	0.551119	1.46944	-1.26251	-0.534919	-1.97362	-3.286	-2.78144	-2.89756	-3.51712	-7.35322	-2.89708	-1.87423	-4.72319	-3.01625	550.682	257.491
	44	-0.149442	-2.31194	-0.17636	-0.969343	-1.21767	0.412937	-0.366039	-0.540794	-1.60008	-0.726667	-0.282243	0.405009	-0.531543	-0.656777	-0.55571	1.61602	1.68089	0.957518	-2.44492	-2.51469	-2.8855	-1.61604	0.2352	1.31106	-2.14712	-1.08041	-1.33595	-0.486791	2.70219	2.63458	-1.05646	-0.927106	0.1345	1.55548	-1.58648	-0.697781	-1.39617	-3.35783	-3.25168	-2.52137	-3.45994	-6.81912	-2.59377	-1.34776	-3.81842	-2.09018	546.832	249.754
	44.5	-0.264113	-2.1977	-0.387707	-1.6915	-1.88764	-0.086835	-0.621181	-1.90456	-1.48022	-0.833926	-0.947225	-0.399635	-0.83074	-1.25619	-0.576873	1.57988	1.40228	0.663557	-2.52905	-2.68186	-3.47415	-2.1502	-0.48139	0.850285	-2.3884	-1.37138	-2.06221	-0.310671	2.56629	2.69649	-1.49735	-1.3585	-0.390034	0.485344	-2.08792	-0.624999	-1.05645	-3.38733	-3.73007	-2.11173	-2.58773	-5.92846	-2.16047	-0.747585	-3.00829	-0.500476	542.462	245.373
	45	-0.26062	-2.56787	-0.891013	-2.10539	-2.5121	-0.570582	-1.24421	-2.56742	-1.61226	-1.45047	-1.39181	-0.828119	-0.627191	-1.42361	-0.628291	1.35662	1.14932	1.21151	-2.8799	-3.15456	-3.2763	-2.65896	-1.3598	1.01733	-3.26836	-1.91775	-2.58553	-0.299124	2.6756	2.84784	-1.94677	-2.02391	-1.61233	-0.771554	-2.69772	-1.2905	-1.8082	-3.66048	-3.71558	-1.62658	-1.03606	-5.15054	-1.65721	-0.495863	-2.40699	1.57361	540.399	242.3
	45.5	-0.50401	-2.91007	-1.46658	-2.2664	-2.64554	-1.49549	-1.63631	-2.75704	-1.58789	-2.00009	-1.50865	-0.901357	-0.735596	-1.37118	-1.45143	1.40321	0.773415	1.08596	-3.85821	-3.56552	-3.57805	-2.99464	-1.94134	1.01249	-3.92854	-2.66163	-2.5423	-0.333422	2.72475	3.09485	-2.67509	-2.48118	-2.6395	-1.79697	-2.82699	-1.91832	-1.83475	-3.60266	-3.61884	-0.955414	-0.545862	-4.2192	-0.717335	0.0490447	-1.33761	3.625	535.81	239.433
	46	-1.4087	-2.77705	-2.18293	-2.45908	-2.61071	-2.31917	-2.11734	-3.0419	-1.52456	-1.60249	-1.93385	-1.34551	-1.15823	-1.45043	-1.50356	1.51387	0.179437	0.669946	-4.55315	-4.20486	-4.45519	-3.52653	-2.37801	0.452888	-3.9855	-2.77072	-2.97212	-1.0252	2.53954	3.18062	-3.70704	-2.86119	-3.26416	-3.53849	-3.05983	-2.26691	-1.2464	-3.13916	-3.83345	-0.0740134	-1.28511	-3.41503	0.546408	1.19033	-0.0413555	5.6653	523.514	238.065
	46.5	-2.08873	-2.91348	-2.59668	-2.93676	-2.82943	-2.51893	-2.64039	-3.00998	-2.24323	-1.44896	-2.18476	-1.52948	-0.930051	-1.13638	-1.35169	1.12267	-0.115445	1.02161	-4.81312	-5.08994	-4.96737	-4.17553	-3.1157	0.237612	-4.68673	-3.08334	-3.67618	-2.12914	2.1577	3.25193	-4.80646	-3.40056	-4.33868	-5.13551	-3.91236	-3.3059	-1.50809	-3.28447	-3.57998	0.913067	-2.80768	-3.25814	1.83928	2.22142	1.01395	7.48784	508.805	236.52
	47	-2.46279	-3.51365	-3.13162	-3.68663	-3.06917	-2.94661	-3.20651	-2.89385	-3.04606	-1.92039	-1.95838	-1.40143	-1.18171	-0.955807	-1.65319	0.959876	-0.150429	0.863367	-5.49551	-5.73056	-5.79755	-4.40637	-3.63871	0.160246	-5.25258	-4.16939	-3.87759	-2.90998	2.19191	3.23436	-6.31986	-4.12573	-5.49555	-5.6823	-4.62389	-4.43968	-1.99485	-3.44151	-3.37901	2.49365	-4.82839	-3.23582	3.51826	3.10479	2.52317	9.13172	494.958	232.933
	47.5	-3.24622	-3.80938	-3.58983	-4.57497	-3.51287	-3.27317	-3.83041	-3.04343	-3.53658	-2.31761	-2.10725	-1.76764	-1.99705	-1.23112	-2.11694	0.946217	0.10405	-0.26329	-5.83926	-6.28828	-7.3781	-4.69254	-3.55008	-0.555658	-4.92581	-4.66481	-4.23539	-3.64068	2.18489	3.05898	-7.45989	-4.90138	-6.05304	-6.42138	-5.61001	-4.99164	-1.78792	-2.97383	-3.51107	3.69138	-7.2014	-3.28414	5.30484	4.85242	4.15909	10.857	481.606	227.747
	48	-3.96894	-4.27873	-4.08513	-5.69064	-4.73112	-3.28616	-4.59939	-3.67258	-4.45857	-2.62722	-2.60258	-2.13027	-2.30189	-1.54957	-2.32134	0.312762	0.227262	-0.35139	-5.89727	-6.44686	-8.24879	-5.29225	-3.768	-0.977258	-5.07488	-4.79853	-5.08211	-4.27047	1.66331	3.06056	-8.20796	-5.85551	-6.8589	-7.73565	-7.23544	-5.86127	-1.75102	-3.25188	-3.71035	4.46613	-8.63152	-3.56164	6.34199	6.43781	5.23918	12.4333	472.757	222.46
	48.5	-4.21676	-5.39235	-4.80393	-7.20526	-6.08122	-4.00928	-5.11554	-4.3614	-5.50223	-3.41599	-2.71669	-2.0717	-3.03911	-2.12584	-3.09264	-0.7663	0.378535	-0.719597	-6.47293	-6.51613	-8.82011	-6.11589	-4.35754	-1.2016	-5.43606	-5.97315	-5.55401	-4.60703	1.49676	3.3685	-8.97352	-6.75078	-7.98496	-8.69275	-8.6503	-6.92545	-2.38947	-4.21276	-3.67062	5.50803	-8.34834	-3.54122	7.02522	7.06953	5.88686	14.0364	467.647	217.644
	49	-4.92496	-6.50506	-5.88693	-8.36713	-7.27451	-5.21277	-5.75041	-5.48062	-6.21428	-4.26742	-2.99191	-2.48842	-4.34977	-3.18725	-3.91473	-1.413	0.675781	-2.18753	-7.20722	-7.13005	-9.92116	-6.81751	-4.7646	-1.85937	-5.55502	-6.72806	-6.01477	-5.60912	1.95387	3.34137	-9.61153	-7.81642	-9.0097	-9.66826	-9.96464	-7.84185	-2.87105	-4.65498	-3.82011	6.33078	-6.52446	-3.25054	7.91818	7.69145	6.47947	15.4382	461.628	212.817
	49.5	-6.03488	-7.49107	-7.07755	-8.90816	-8.70692	-6.12738	-6.71294	-6.58101	-7.07916	-4.86244	-3.64825	-2.91568	-4.87854	-3.90904	-4.39057	-1.76639	0.404177	-2.35412	-7.72513	-7.67145	-10.8564	-7.56285	-5.14071	-2.55022	-6.35039	-7.17194	-7.17515	-7.45558	1.84816	3.15331	-10.514	-9.07788	-10.2627	-11.1586	-11.5851	-8.74472	-2.92054	-5.30112	-4.15458	6.57701	-3.90752	-3.69117	8.24786	8.20132	6.63534	16.4308	454.873	207.512
	50	-6.96793	-8.64929	-8.3663	-9.86999	-9.95114	-6.8431	-7.72496	-7.89815	-8.22358	-5.27374	-4.00713	-3.08106	-5.00373	-4.88903	-4.74726	-2.31559	-0.40554	-2.17944	-8.73317	-8.06517	-11.7388	-8.60584	-5.96385	-3.17466	-7.66997	-8.18335	-8.33043	-9.19359	1.6733	3.25542	-11.8231	-10.4988	-11.6765	-12.8752	-12.7298	-9.9127	-3.25307	-6.33669	-4.61837	6.97489	-1.15107	-4.33862	8.31411	7.85138	6.56607	17.0003	447.351	204.115
	50.5	-7.7598	-9.70785	-9.66883	-10.7896	-10.8814	-7.98778	-8.79918	-9.42306	-9.26634	-6.11041	-4.60359	-3.57206	-5.8516	-6.18222	-5.51392	-2.59481	-1.20826	-3.3601	-10.0359	-9.58709	-12.9724	-9.50282	-6.67831	-3.90517	-8.6566	-9.11364	-9.1908	-10.8651	2.30263	3.31732	-13.4946	-12.1801	-12.9627	-14.007	-13.5398	-11.0037	-4.18378	-6.7088	-5.20734	7.40521	1.21361	-4.7039	9.24011	7.40997	6.81459	17.297	438.541	201.044
	51	-8.72832	-10.5225	-10.7289	-11.5642	-11.9595	-8.96017	-9.89804	-10.8129	-10.356	-7.53967	-5.77107	-4.03073	-6.38388	-6.70349	-6.69776	-2.19659	-2.17157	-3.98103	-11.059	-11.0954	-14.0612	-10.2507	-7.26536	-4.64426	-9.83417	-9.74857	-10.5098	-12.3797	2.54679	3.00982	-15.0632	-13.7839	-14.3014	-14.8596	-14.5933	-11.8605	-5.02686	-7.12467	-5.95032	7.40394	2.88377	-5.71229	10.0438	7.51727	7.33851	17.1505	428.082	195.646
	51.5	-9.18126	-11.3103	-11.5444	-12.5873	-13.1221	-10.057	-11.2373	-11.7171	-11.4512	-8.7011	-6.69144	-4.24139	-6.75556	-7.26676	-8.07753	-2.16683	-3.35704	-3.80165	-12.224	-11.6412	-15.1911	-11.2368	-7.92577	-5.20767	-10.994	-10.9498	-11.6436	-12.9257	2.0846	2.91006	-16.1971	-14.8972	-15.3568	-16.0725	-15.3275	-12.6184	-5.1643	-8.00846	-6.5704	7.69047	3.40982	-7.19146	10.3475	7.70147	7.93286	17.5076	417.571	189.864
	52	-9.49521	-12.0639	-12.111	-14.0271	-13.9642	-11.5573	-12.0564	-12.6745	-12.5918	-9.65997	-7.7858	-4.93954	-7.87182	-8.52726	-9.73092	-2.84932	-4.54839	-4.65905	-13.6291	-12.3101	-16.6505	-12.4111	-8.44278	-5.74902	-11.8028	-12.0528	-11.9844	-12.9654	2.03391	2.99405	-16.9993	-15.6993	-16.2609	-17.0999	-15.8037	-13.1151	-5.21512	-8.29165	-6.97026	7.99662	3.2022	-8.23031	10.9664	8.20454	8.18177	17.9059	407.29	185.197
	52.5	-10.431	-12.8317	-12.9595	-15.3741	-14.9252	-13.1406	-12.8544	-13.8146	-13.9068	-10.73	-9.0541	-5.64387	-9.28144	-9.50478	-10.9858	-3.60556	-5.61628	-5.36275	-14.6591	-13.2145	-17.8872	-12.9923	-8.91705	-6.18822	-12.4439	-12.8722	-12.3485	-13.0955	2.13412	3.06874	-17.8328	-16.3293	-17.2603	-17.4397	-16.7174	-13.2147	-5.76322	-8.66102	-7.41924	7.87312	3.49021	-8.69269	11.1542	8.64065	8.52176	17.8927	396.347	178.842
	53	-11.6732	-13.3323	-13.6012	-16.822	-16.3975	-14.4338	-14.1629	-14.4941	-15.0321	-11.7862	-9.89886	-5.86065	-10.2916	-10.5563	-11.9436	-4.12009	-6.59443	-5.66771	-15.0456	-13.5476	-19.05	-13.4797	-9.42879	-6.7719	-12.6849	-13.6221	-12.5389	-13.1433	1.92186	3.01409	-18.2822	-16.5741	-18.006	-17.9047	-17.2953	-13.0244	-5.74983	-9.36225	-7.74752	7.85578	3.71917	-9.20777	10.6409	8.85036	8.77795	17.8843	383.736	172.146
	53.5	-12.7091	-13.7892	-14.38	-18.3569	-17.8482	-15.5409	-15.5825	-15.4061	-16.0289	-12.4562	-10.194	-6.82769	-11.4956	-12.4986	-12.8145	-5.0812	-7.5014	-6.42509	-15.3848	-13.9029	-20.2798	-14.2352	-9.76713	-7.40118	-12.7429	-13.8382	-12.1874	-13.0658	1.79067	3.00689	-18.3241	-16.6593	-18.21	-18.3763	-17.2219	-12.8625	-5.30048	-9.23387	-8.05692	7.83341	2.84412	-9.4198	10.4678	9.2522	8.89361	17.8348	371.197	169.26
	54	-13.9081	-14.259	-15.3684	-19.6823	-18.8594	-16.0768	-16.758	-16.6214	-16.8896	-13.4678	-10.4282	-7.60968	-13.1427	-13.8987	-13.6948	-6.40061	-8.32356	-7.65982	-15.571	-14.4691	-20.8643	-14.6294	-9.69992	-7.91488	-12.3092	-13.6166	-11.8548	-12.7683	2.11391	3.15998	-18.4808	-16.4826	-17.9557	-17.7258	-16.9326	-12.1592	-5.70617	-9.00123	-7.95807	7.61303	2.11442	-9.01907	10.1149	9.60884	8.53206	17.5215	359.998	167.227
	54.5	-14.6264	-14.2033	-15.9082	-20.4811	-20.0161	-16.2497	-17.7143	-17.5752	-17.5872	-14.9748	-10.6999	-7.44912	-14.4116	-15.0556	-14.5718	-7.24984	-8.93511	-9.22466	-15.4476	-14.7091	-20.6852	-14.3189	-9.65831	-8.01204	-11.3392	-13.4829	-11.7833	-12.192	2.66954	3.10945	-18.0691	-15.9151	-16.91	-16.5193	-15.7528	-11.0146	-6.28045	-9.20405	-7.72591	7.42197	1.65683	-8.40704	9.77694	9.40872	8.20811	17.2786	348.786	163.888
	55	-14.17	-14.2129	-15.5151	-20.6713	-21.0615	-16.6175	-18.2795	-18.4853	-17.844	-16.5742	-11.2325	-7.65221	-15.8218	-16.8081	-16.2678	-8.16209	-9.60392	-10.9496	-15.0721	-14.3327	-19.884	-14.0022	-9.56651	-7.80611	-10.2937	-12.9634	-11.3509	-11.1984	2.85175	2.81936	-16.9744	-14.6416	-15.4303	-15.3026	-13.4769	-9.67258	-5.80147	-8.89247	-7.4319	7.72258	0.519075	-7.55451	10.4331	9.46972	8.02837	17.4138	337.02	160.279
	55.5	-13.2438	-14.2112	-15.022	-20.634	-21.1883	-16.3556	-18.4126	-19.4761	-18.2259	-17.6906	-11.9501	-8.56006	-17.449	-18.3467	-18.2842	-9.86183	-10.1707	-12.5886	-14.3979	-13.1449	-18.684	-13.6003	-9.06822	-7.22076	-9.41204	-11.7918	-10.9354	-9.74239	2.68014	2.71275	-15.2246	-12.4688	-13.3041	-13.4612	-11.1286	-8.1182	-5.19039	-8.19723	-6.60828	8.3045	0.067074	-6.37071	11.0346	10.1476	7.85903	17.6689	325.719	155.768
	56	-11.877	-13.3666	-13.7355	-20.3578	-20.8158	-15.8363	-18.2273	-19.6308	-18.4814	-18.1186	-12.6829	-8.39149	-19.0403	-19.4317	-20.2033	-11.6514	-11.2926	-14.4526	-13.5483	-11.6487	-16.7591	-12.4872	-8.49007	-5.9719	-8.3781	-10.8854	-10.5728	-7.88572	2.81199	2.89656	-13.0952	-9.9118	-10.491	-10.7825	-8.68089	-5.76951	-4.44609	-7.6278	-5.36677	8.83516	0.973869	-4.57603	11.4315	10.2195	7.68512	18.0166	314.196	148.378
	56.5	-9.46167	-11.6358	-11.2661	-19.5371	-20.2477	-15.5493	-17.6544	-19.2772	-18.2222	-18.2321	-13.4871	-8.53756	-21.0379	-21.5504	-22.3176	-13.2924	-13.4033	-16.5214	-12.3585	-9.84482	-13.9725	-10.7483	-7.88213	-4.26256	-7.24597	-9.58434	-9.31636	-6.02727	2.78261	2.89379	-10.3592	-7.30081	-7.6488	-7.68011	-5.38105	-2.72874	-3.07556	-6.23021	-4.21631	9.54219	2.91783	-1.92038	12.6018	10.0038	8.44746	18.5767	304.664	145.337
	57	-7.04604	-9.75043	-8.5506	-18.463	-18.8634	-14.2803	-17.068	-18.4002	-17.4284	-17.791	-13.6671	-9.8046	-23.6362	-23.9534	-24.4383	-15.9505	-16.0111	-18.8025	-10.1653	-7.42547	-10.5267	-8.79944	-6.34734	-2.43151	-5.89096	-7.24532	-6.9706	-3.79814	2.1097	3.2616	-7.15739	-3.56774	-4.46653	-4.14096	-2.0344	0.232237	-1.35398	-4.20954	-2.66837	10.8541	6.0929	1.88279	14.3432	10.8284	10.3283	19.4408	298.804	146.887
	57.5	-4.63105	-7.18522	-5.8272	-16.9631	-16.6162	-11.9686	-15.7653	-16.3959	-16.069	-16.7649	-12.718	-9.803	-25.8336	-25.5904	-25.946	-19.1826	-19.3758	-21.7404	-7.37198	-4.98015	-6.63221	-6.56767	-4.5424	-0.211671	-4.33204	-4.6884	-4.48213	-1.00654	1.64333	3.61265	-3.80926	0.294593	-0.564748	-0.0771552	1.15304	3.03166	0.534203	-2.39709	-0.568367	12.2499	10.2181	5.77723	15.7098	12.1517	12.0988	20.1977	293.927	147.494
	58	-1.36441	-4.21753	-2.70698	-14.107	-13.6238	-9.62416	-13.2905	-13.4589	-13.3097	-15.2487	-10.8516	-8.93261	-27.4278	-26.9735	-26.7256	-21.9374	-23.7643	-24.7408	-4.93192	-2.72169	-2.64984	-3.48804	-2.98337	2.37617	-2.74334	-2.48001	-1.9302	1.64863	1.6676	3.5751	-0.424871	3.65146	3.09075	4.39748	4.71092	6.15275	2.48087	-0.325833	1.5298	13.0137	13.8691	10.0655	17.0577	13.0942	13.9016	20.9614	289.487	147.753
	58.5	2.04732	-1.57333	0.598797	-10.0819	-9.88439	-6.24018	-10.1746	-9.84141	-9.5444	-13.5401	-8.76452	-8.84341	-28.1013	-27.836	-26.5018	-24.3086	-27.667	-27.3318	-1.34273	0.179205	1.23017	-0.159969	-0.699129	4.44183	-0.535574	0.281687	0.774174	3.90677	1.38302	3.60203	3.25352	7.44243	6.12371	8.11698	8.282	9.11546	4.19826	2.04569	3.40253	13.8397	17.2698	14.4138	18.3319	14.5965	15.7787	21.6877	285.553	147.404
	59	4.82025	0.707618	3.12927	-5.87654	-5.73555	-1.99378	-6.26147	-5.62521	-5.68955	-11.053	-6.4351	-7.81127	-26.8092	-26.7749	-24.4532	-26.1489	-30.1297	-29.1814	2.53902	2.8827	4.40444	2.36497	1.94679	6.26873	1.46954	2.965	2.7361	6.24388	1.33862	3.49025	6.6464	11.1677	9.24517	10.8671	10.6937	10.6038	5.71109	3.83476	4.65937	14.6397	19.6996	17.4933	19.022	16.6217	16.6071	21.6757	273.706	138.651
	59.5	7.47581	2.77818	4.93739	-1.59295	-1.45302	1.60968	-2.02707	-1.52859	-1.69725	-7.48134	-3.82667	-5.42649	-23.4083	-23.5815	-20.9631	-26.3315	-32.0823	-29.4565	5.00106	4.4844	6.65901	4.46974	3.3358	8.28752	2.87853	4.82418	3.79862	8.46396	2.05171	3.07506	8.93727	13.0916	11.7442	12.9303	12.3413	11.3779	6.91632	5.03743	5.68738	14.556	20.786	19.3201	18.3842	17.481	16.0851	21.0222	254.127	123.86
	60	9.88059	4.73013	6.83076	2.57607	2.58605	5.1093	1.71429	2.27856	2.30497	-3.46787	-1.41906	-3.74989	-19.1721	-19.2816	-16.5879	-24.9378	-32.5898	-27.9134	6.88229	5.98063	8.2417	6.51224	4.85294	9.74852	4.56871	6.28996	4.78998	9.68765	2.65786	2.9238	10.8826	14.3538	13.0526	14.1802	13.4084	12.0135	7.08178	6.43578	6.81521	14.1641	20.6802	20.5109	17.0736	17.4158	15.3252	20.4032	235.718	112.021
	60.5	11.416	6.37317	8.58752	5.7269	5.98123	8.66604	4.79207	5.49035	5.33107	0.466542	0.274874	-2.23181	-14.6392	-14.5761	-11.8134	-22.6839	-31.2291	-25.141	8.97885	7.31958	9.83613	7.75409	6.82578	10.4794	6.18426	7.48088	5.79691	10.6573	2.89454	3.06997	12.6408	15.5733	14.4008	14.5654	13.8052	11.8886	6.98637	7.31492	7.43315	14.3227	20.5873	21.1112	16.5817	17.2667	14.5023	19.2504	216.747	102.242
	61	12.4452	7.7416	9.45462	7.95599	8.53337	10.9743	7.49174	7.75466	7.455	3.87006	2.34896	0.0811973	-9.7679	-9.50357	-6.79374	-19.7414	-29.3325	-21.5744	9.68028	7.93536	10.8554	8.62	7.62677	11.7605	6.77012	8.32704	6.7765	12.0814	3.16137	2.8079	13.3718	15.6734	15.8893	15.2564	14.0981	11.4105	7.2158	7.59807	8.33162	14.8908	21.158	21.1538	16.4213	16.6808	13.8118	18.3223	197.326	96.8348
	61.5	13.0535	8.62433	10.0735	9.80643	10.6093	12.6956	9.37335	9.60069	9.37676	6.86301	4.7375	2.19539	-4.8425	-4.09808	-2.32824	-16.1667	-27.0281	-17.4192	10.1066	8.65327	11.5971	9.75514	7.55239	13.4671	7.27607	9.0179	7.97887	12.9799	3.04518	2.93057	13.6095	15.3365	16.5331	16.1081	14.7316	11.4476	7.58111	7.9216	9.8053	15.1641	22.5696	21.78	16.0753	15.5879	13.6543	18.0944	184.554	97.4323
	62	13.6838	9.3855	11.0971	11.333	12.3151	14.5428	10.5507	11.2568	11.1017	9.23228	6.72708	3.55822	-0.744798	0.0801092	1.18198	-12.4933	-23.4096	-13.3712	11.2867	9.7415	12.5293	10.4026	8.15753	14.2964	7.90196	9.42249	9.06351	12.95	2.33633	3.33935	14.5325	15.6061	16.7506	16.4673	15.2196	11.9021	8.01314	8.30801	10.9066	15.5398	24.5491	22.1499	16.2479	14.8665	13.7657	17.5867	177.119	100.461
	62.5	14.3932	9.84625	11.5954	12.3882	13.6935	15.6931	11.4297	12.5672	12.1227	10.989	8.37094	5.06647	3.09769	3.23934	4.26825	-8.4332	-19.391	-9.34737	12.1646	10.4563	13.0424	10.7742	8.62865	14.5867	7.71629	9.87168	9.87969	13.568	2.02912	3.56226	14.9676	16.0969	17.5255	16.9491	15.9064	12.9392	8.86587	8.68867	11.3784	15.8565	27.2006	22.4019	16.828	14.5093	14.0981	16.789	167.921	104.521
	63	14.7821	10.0141	11.4346	13.0137	14.5225	15.9849	12.2777	13.8792	13.1198	12.6646	10.0975	6.60769	6.78548	6.46731	7.36951	-4.21937	-15.3559	-5.25582	12.4607	10.9853	12.9348	11.2099	8.30086	15.5186	7.28463	10.2119	10.5085	14.3582	2.08601	3.65226	14.5635	16.4067	18.0475	17.7026	16.8415	14.0016	9.67736	9.11697	11.8633	15.7966	29.4258	22.7572	16.3675	14.0861	14.3546	16.7588	158.488	109.58
	63.5	15.032	10.1522	11.5345	13.4015	14.9007	16.7405	12.9684	14.9325	14.3295	14.4721	10.8115	7.73527	9.67745	9.40378	9.88367	-0.36749	-10.2411	-1.08078	12.5933	11.5427	12.9059	11.0571	8.55684	15.9368	7.39031	10.2246	10.8048	14.2307	2.05442	3.87495	14.8177	17.2956	17.9654	18.0937	17.1386	14.3985	10.033	9.67188	12.1189	15.4372	29.9931	22.8967	15.5869	13.9542	14.3598	16.5149	149.505	111.89
	64	15.5796	10.4982	11.807	13.6756	15.2894	17.4894	13.4759	15.2664	14.8052	15.7119	10.6669	8.43673	11.9118	11.1202	11.8281	3.1277	-4.97203	3.15792	12.5776	11.522	12.7816	10.5734	9.38477	15.1061	7.64478	10.262	10.586	14.6398	2.03079	3.8904	15.0444	18.328	17.9109	17.9356	17.0007	14.993	9.95935	10.1914	12.1793	15.2625	28.7818	22.2378	15.2291	14.1566	14.2746	15.5211	138.662	113.091
	64.5	15.755	10.6517	11.684	13.5995	15.248	17.144	14.1677	15.4962	14.7662	15.946	10.4717	9.21558	13.9224	12.9307	13.9631	6.39527	-0.177417	7.50086	12.5213	11.3394	12.2282	10.202	9.73792	14.5813	7.94541	10.6077	10.277	16.0972	2.30109	3.43371	14.4984	18.8578	17.9732	18.3306	17.054	15.8354	9.83699	10.4136	12.1151	15.2461	26.6102	21.9581	14.8918	14.0107	14.2062	15.5208	125.398	115.003
	65	15.3379	10.8911	11.6771	13.3038	14.5864	16.5599	14.8674	15.8305	14.8172	15.8311	10.1385	9.60734	15.1572	15.1426	15.7729	9.01455	4.51556	10.6304	12.5221	11.2057	11.9679	9.63692	9.30191	15.1552	8.55433	10.5311	10.0105	16.5259	2.37067	2.98514	14.6845	18.8817	17.6928	18.5742	16.9828	15.8175	9.78572	10.3178	12.3475	15.1234	24.5262	22.145	14.6902	13.6769	14.0964	15.9	113.083	122.211
	65.5	15.109	11.0858	11.9882	13.3232	14.2632	16.6153	15.0613	15.6346	14.5974	15.4605	9.64632	9.66379	15.9814	16.6236	16.5477	10.9947	8.76454	12.9645	12.5576	11.0135	11.8878	8.90616	9.24477	15.2715	9.29724	10.6071	9.79567	16.3732	2.06785	2.96869	15.0197	18.9329	16.9993	18.191	16.4472	15.81	9.47638	10.5945	13.0429	14.9188	22.548	21.6084	14.7701	13.983	14.1405	15.6492	102.807	136.01
	66	14.7558	10.9574	11.8964	13.4157	14.2634	15.9396	14.8541	15.0802	13.8423	14.7564	9.24839	9.84519	16.5444	17.4238	16.8105	12.8742	11.9411	15.0553	13.2178	10.4883	11.6445	8.75351	9.2767	15.0454	9.80393	10.7759	9.58112	16.767	2.09999	2.84214	14.5494	18.6181	16.4881	18.0163	16.0207	16.0397	9.14244	10.689	13.2878	14.4676	21.3676	20.9513	14.7212	14.2043	14.0384	15.4616	92.2969	149.734
	66.5	14.1197	10.7562	11.7227	13.3086	13.88	14.8663	14.7441	14.9675	13.5148	14.4182	9.42386	9.71263	16.4007	17.8785	17.1003	14.5807	14.3575	16.4406	13.5303	10.3694	11.4736	8.75031	8.80972	15.8092	9.75511	10.2754	9.5977	16.5495	2.44988	2.6977	14.5879	18.1844	16.4667	18.3015	15.6093	15.5046	9.08913	10.5017	13.4284	13.9843	22.0604	20.9719	14.5148	13.9914	13.94	15.6585	81.3208	163.72
	67	13.77	10.4429	11.7443	13.5144	13.9736	15.279	14.4028	14.8663	13.3553	14.5974	9.69774	9.57572	15.9544	17.8121	16.9117	15.6338	16.2695	17.0411	13.3543	10.3757	11.2002	8.89913	8.61358	16.8317	9.49004	10.095	9.87507	15.8512	2.57618	3.05145	15.1326	17.9773	16.4379	18.1027	15.334	14.1214	8.89476	10.9723	13.7692	13.4334	23.2547	20.8445	14.2578	14.012	14.1699	15.1376	71.3202	178.779
	67.5	13.5365	9.65116	11.5749	14.0116	14.8891	15.7762	14.1024	14.0973	13.0034	14.8737	9.81237	9.96045	15.612	16.9993	16.3769	16.2079	17.6652	17.9038	13.3529	10.4142	10.7119	9.45278	9.08831	17.4546	9.49497	10.4075	10.4489	16.0904	2.54209	3.11319	14.8056	17.972	16.5465	18.0712	14.899	12.7621	8.73848	11.3973	13.7577	13.2465	23.5514	20.0779	13.7827	14.4141	14.3783	14.5431	60.2187	178.101
	68	13.4744	9.13616	11.2205	14.0573	15.1851	15.2333	14.1231	13.5679	12.7684	14.7826	9.86345	10.5297	15.4348	16.2736	16.1334	16.7825	18.2489	18.5693	13.2002	10.4777	10.6196	9.84048	9.19831	17.9833	9.54069	10.5028	10.7043	16.6423	2.60744	3.05242	14.7261	17.6966	16.8949	18.0519	14.7013	11.7252	8.96571	11.2231	13.3111	13.58	24.4987	20.0923	13.5423	14.0883	14.4183	14.1993	45.4167	162.541
	68.5	13.7463	8.92507	11.2536	13.92	15.4871	15.1111	14.1373	13.8683	12.7696	14.7017	10.3867	10.5703	15.2636	15.6111	15.8008	17.0457	18.5646	18.3698	12.5954	10.5627	10.8224	9.70729	9.08873	18.4554	9.29119	10.7487	10.7249	16.7569	2.4342	3.29494	15.3482	17.4143	17.1664	17.3812	14.6159	10.9822	9.41814	11.203	13.3212	13.8735	25.2237	20.6429	13.7816	13.4907	14.4722	13.6931	28.9565	150.348
	69	13.9962	8.39385	11.1147	14.0524	16.0088	15.1805	13.94	13.9821	12.7396	14.5507	10.4564	10.6275	15.2281	15.1497	15.0587	17.2848	19.1713	17.8133	12.4495	10.7395	10.7862	10.1114	9.45191	18.147	9.39804	11.3785	10.9347	17.0496	2.2243	3.32326	15.0321	17.1015	17.0279	16.9426	14.8938	10.7097	10.1251	11.3591	13.3677	13.6805	24.7577	20.4736	13.7169	13.2058	14.1678	13.5025	8.10018	136.773
	69.5	14.0574	8.38455	10.6983	13.7948	15.5101	14.0499	14.0251	13.6353	12.604	14.3238	10.2495	10.6287	15.1994	14.7673	14.4781	17.604	19.152	17.2656	12.4019	10.9636	11.1351	10.7349	9.55407	17.1869	9.78164	11.2197	11.0759	17.1107	1.9818	3.14496	14.3318	16.8737	16.8103	16.5033	15.3463	10.7915	10.915	11.0672	13.6941	13.4572	24.3241	19.9953	13.4551	13.2546	13.5416	13.473	-19.0386	120.587
	70	14.1071	8.96606	10.2962	13.03	14.2611	13.1084	13.9767	13.6508	12.6292	14.0193	10.4923	9.99272	15.2268	14.5499	14.1043	17.4934	18.5978	16.7593	12.088	11.025	11.5406	10.6709	9.6493	15.9105	9.39326	10.9806	10.5827	16.643	1.79243	3.52077	14.246	16.8356	16.2841	15.646	15.6953	11.1545	11.1268	11.0576	14.0817	13.1987	24.2909	19.9524	13.6499	12.9901	13.054	13.3398	-51.9459	115.067
	70.5	13.5824	9.3017	9.86756	12.7357	13.7278	12.9963	13.8501	13.804	12.5107	13.5879	10.9829	9.24528	14.6469	14.3957	13.6542	16.8531	19.0699	16.0859	12.1419	10.8222	11.1545	10.8487	10.2595	14.999	9.11253	10.8004	10.3892	16.1057	1.85959	3.53398	13.9239	16.5198	15.6895	15.4078	15.3532	11.3377	11.2154	11.168	14.0958	12.6252	23.2726	19.5369	13.4936	12.9978	12.7967	13.1215	-89.6965	117.305
	71	12.9072	9.63459	9.36907	12.6408	13.3747	12.7181	13.7876	13.6383	12.4281	13.1957	11.227	9.17566	14.1467	14.178	13.2965	16.0998	19.1429	15.8188	12.2008	11.2037	10.5998	11.321	10.6684	14.4973	9.57052	10.0046	10.8366	15.7187	1.76983	3.12024	13.2487	16.0973	15.5568	15.3729	15.2133	11.1382	11.1313	10.8645	13.9228	12.2879	22.1143	18.6611	12.7893	13.2059	12.2887	13.1705	-134.318	114.017
	71.5	12.231	10.2731	8.8652	11.9696	12.5256	12.2897	13.6339	13.2993	12.3515	12.6064	11.6868	9.64579	13.9783	13.6621	12.9581	15.3835	17.8424	15.3745	12.0205	11.2295	10.5914	10.7575	10.5129	14.0369	9.64462	9.68912	10.7178	15.3926	1.57107	2.9685	13.3817	15.7916	15.7122	14.3428	14.8743	10.6669	10.4957	11.0481	13.835	12.5612	21.142	18.1452	12.9576	13.0792	12.0208	13.3462	-183.727	111.065
	72	11.6098	10.2154	8.36683	11.4853	12.1269	11.9946	13.086	13.2204	12.2816	11.964	12.2117	9.91248	13.6716	13.4721	12.4782	14.534	17.4368	14.7842	12.1476	10.9753	10.3205	9.95498	10.3484	14.8219	9.41665	10.1057	10.5586	15.3361	1.76154	2.86804	13.6203	15.4147	15.8235	13.97	13.4688	10.4904	10.0405	11.4353	13.161	13.0542	20.1222	18.1132	13.4035	12.879	12.3787	13.5615	-236.588	110.029
	72.5	11.4358	9.92745	7.98034	11.4929	12.1636	11.2379	12.5212	13.2495	12.2564	11.539	12.1264	10.2025	13.2786	13.2502	12.026	13.8784	17.3059	14.1142	12.397	11.21	9.88102	9.55187	9.92391	16.2914	9.97668	10.0195	10.8155	15.5749	1.93958	2.44881	13.4786	14.8357	15.7376	14.2523	12.2207	10.127	10.3557	11.0504	12.3779	13.4698	18.8837	17.8255	12.9361	12.6605	12.4249	13.6415	-293.478	114.875
	73	11.7249	9.6214	7.68835	11.3552	11.9245	10.2063	11.9336	12.7985	12.1003	11.48	12.066	10.2091	13.3467	12.471	11.6095	13.8844	15.7831	13.3973	12.7572	11.6666	10.3546	8.82527	9.10671	17.1491	10.5509	10.0212	10.8221	16.1063	1.87483	1.79512	13.1425	14.5949	15.608	13.7797	12.0767	9.62589	10.5222	10.8779	12.2295	13.6737	17.9866	17.3158	12.8203	12.3868	11.9387	14.0154	-353.812	131.468
	73.5	11.8359	9.25395	7.15204	11.2085	11.4135	9.1373	11.4336	12.3415	11.66	11.529	12.3134	9.52492	13.363	11.887	11.3979	14.0264	14.9111	12.4634	13.2487	11.4589	10.7046	8.29362	8.46677	18.0743	10.4444	10.7717	10.3473	16.8374	2.12453	1.74986	12.7429	14.8791	15.1122	13.4185	11.5914	9.99146	10.5457	11.3072	12.2604	13.8305	17.8518	17.1758	13.0303	12.3061	12.1829	14.1291	-415.061	119.654
	74	12.0735	9.26611	6.86247	11.4703	11.3276	7.93962	11.4918	12.1929	11.418	11.5027	12.1174	8.58879	12.8035	11.6584	11.6596	13.1812	15.2189	12.3332	13.1216	11.246	10.3034	8.31553	8.12506	19.4137	10.4622	11.1053	10.496	17.5694	2.29803	2.07133	12.3671	15.3053	14.4589	13.9554	11.2226	11.0364	10.8888	10.8544	11.8879	13.7756	17.8395	17.0423	12.3824	12.6379	12.7532	13.7214	-468.555	80.4965
	74.5	12.7232	9.44206	6.82445	11.6754	11.5528	6.76254	12.013	12.1578	11.313	11.3689	11.7026	8.02434	12.2799	10.9463	11.8335	12.5716	14.6197	12.2351	12.5992	11.2302	10.3888	8.2333	7.79564	18.7723	10.8293	10.9133	10.5162	18.0379	2.19582	2.04777	12.1194	15.285	13.9382	13.758	12.0672	11.8841	10.7552	10.2882	11.6717	13.4013	17.6236	16.4655	11.9272	12.3501	12.3979	13.3929	-512.917	50.9579
	75	12.823	9.22925	6.43615	11.7436	11.8306	5.39661	12.4165	12.1573	11.1732	11.1147	11.9635	7.83941	11.7782	10.3172	11.329	12.6371	13.9709	12.0232	12.0233	10.76	11.1679	8.15146	7.8628	16.9175	10.8637	11.1054	10.2195	18.0927	2.2842	1.92572	11.919	15.0231	14.3678	12.9952	12.7185	12.6325	10.3264	10.5204	11.7083	12.8669	18.0958	16.3554	12.5639	12.2658	12.1078	13.0949	-543.107	10.9162
	75.5	12.6094	9.38875	6.06034	11.7712	11.9009	4.0217	12.4672	12.4502	11.4481	10.7996	11.548	8.02805	10.8195	10.634	10.9345	12.196	14.0357	12.1921	11.1826	10.3258	11.1131	8.53858	8.28039	15.4797	10.2645	11.1112	10.4102	17.5304	2.30936	2.75739	12.2798	15.3669	15.1753	13.0595	12.8751	13.0911	10.2834	10.3564	11.4146	12.3097	18.8851	16.5432	13.0066	12.1781	12.2072	12.7736	-553.763	-51.2387
	76	12.8175	9.70873	6.00736	11.4994	11.9043	3.38776	12.4726	12.4211	11.8785	10.3459	10.2483	8.59354	9.83428	10.9459	10.6336	11.6234	13.6963	12.32	10.334	10.1616	11.1579	8.67314	7.98755	13.4356	9.86274	10.8535	10.9936	16.7916	2.06822	3.41867	12.8085	15.1419	15.5449	13.1747	13.3386	12.8127	10.4799	10.0288	11.0563	11.6524	18.8523	16.208	12.8749	11.3052	12.0532	13.0227	-545.503	-48.888
	76.5	12.7157	9.23799	5.54455	10.9143	12.0167	3.2337	11.8337	12.2278	12.1416	10.0956	9.75119	8.93197	9.33365	11.0959	9.63098	12.1009	13.083	12.0222	10.3099	9.87031	11.9074	8.63062	7.64527	11.5313	10.1311	10.5007	11.0446	16.0752	1.9447	3.28092	12.7773	14.0352	15.7837	12.9186	13.1889	11.7492	10.4863	10.345	11.3469	11.3386	18.8303	15.8874	12.9069	10.5361	11.7431	13.2435	-526.093	11.9787
	77	11.7453	9.04435	4.73352	10.3927	11.9247	3.95743	11.0103	11.8621	12.3423	10.3219	9.42144	8.75579	8.93654	11.2535	8.60615	12.7025	12.9988	11.7688	10.7785	9.38033	12.2243	8.87435	7.998	11.103	9.92513	10.082	10.8926	15.6754	1.72479	3.5059	12.7141	13.8324	16.1403	12.9775	11.9269	10.3203	10.8232	10.2975	11.6669	11.3891	19.0903	15.8679	13.0459	10.5672	11.7525	13.1354	-494.048	57.947
	77.5	11.295	9.33056	4.37843	9.94363	11.5986	6.82028	10.4996	11.2745	12.4079	10.8077	8.66642	7.77426	8.83825	11.0461	8.66547	12.2752	12.8165	11.4911	11.4767	9.23091	11.7994	9.15309	7.6789	11.2655	9.48466	9.69329	11.1137	15.4939	1.33498	4.21313	12.4936	14.3227	15.6186	13.0247	11.2031	9.38683	11.2821	9.87627	11.6717	11.307	18.9587	15.1836	12.5619	10.4572	11.9544	13.3922	-454.831	103.292
	78	11.3093	9.32572	4.11708	9.53429	11.3062	10.2106	10.4143	10.9402	12.0866	11.2645	8.62538	6.75304	9.10661	10.2042	8.69552	11.7434	12.5607	11.1825	12.0686	8.9212	11.4462	9.08741	6.94251	11.4292	9.85087	9.37736	10.9488	15.7225	1.02484	4.29218	12.1202	13.9612	14.7586	12.3532	10.5584	8.91852	11.4286	10.137	11.9928	11.6185	18.6091	14.6525	12.0047	10.4132	12.3492	13.7026	-419.056	154.635
	78.5	10.9817	8.81177	3.88218	9.59042	10.9271	12.5302	10.5678	10.7332	11.9141	11.6293	9.09356	5.74524	9.50758	9.45513	8.61824	11.5413	12.2807	10.8881	12.5921	8.48402	11.0668	8.80773	7.45001	12.2002	9.91677	8.85744	10.3896	16.2321	0.95144	3.67837	11.5717	13.6727	14.5953	11.8912	9.61329	8.33406	11.1532	10.5097	11.9922	12.2562	18.5015	14.8067	12.0241	11.1707	12.6134	13.2897	-384.319	175.295
	79	11.1763	8.76442	4.58591	10.1433	10.4365	15.3107	10.9042	10.5594	11.4175	11.6932	9.22704	4.71114	9.92977	8.9457	9.04803	10.5999	11.6897	10.1195	12.7646	8.58089	10.4105	8.74898	7.95499	12.2446	9.15497	8.62483	10.3565	16.4132	1.08633	3.52436	11.2812	14.4362	14.6414	11.4569	9.34824	8.09107	10.9276	10.3048	11.3496	12.2805	18.2022	14.9414	12.1274	11.5512	12.7248	12.7521	-350.565	165.593
	79.5	11.7107	8.88461	5.86756	10.7808	10.2883	17.698	10.7806	10.6096	10.722	11.2433	9.55352	4.55117	10.1825	8.68718	9.49407	9.12939	10.8064	9.76777	12.3528	9.18385	9.88154	8.37136	7.73543	11.9954	9.04102	9.03463	10.5747	16.2746	1.34037	3.60558	10.9747	14.5229	14.6442	10.8764	9.99344	8.19233	11.0499	10.3413	11.0129	12.1711	17.9207	15.0856	11.5057	11.6868	13.0563	12.8575	-323.564	154.82
	80	11.5311	8.88292	6.86137	11.3506	10.2716	18.239	10.5552	10.8186	10.2737	10.7509	9.46219	5.63494	10.0884	8.94272	9.59013	8.78197	10.1562	9.62069	11.501	9.65401	9.68702	7.86049	8.16667	8.83172	9.53275	9.21646	10.1296	16.2299	1.76174	3.23986	11.1002	13.6999	14.9081	10.8056	10.2614	8.1348	10.8654	10.7133	11.3567	12.3523	17.708	15.4145	11.1322	12.0129	13.3723	12.7283	-305.361	145.495
	80.5	11.2871	8.78216	8.19688	11.6386	10.3064	18.9628	10.4527	10.7177	10.1686	10.3087	9.26599	6.33139	10.1024	8.99976	9.43343	8.7049	9.53627	8.8696	10.695	9.97121	9.85684	7.8071	8.87888	2.27692	9.56239	9.71782	9.82831	16.2754	2.43936	2.77277	11.1963	13.2374	15.1502	11.104	10.4739	8.17087	10.5763	10.5002	11.069	12.2235	17.322	15.4638	11.16	12.2243	13.2797	12.0156	-289.294	123.901
	81	11.0574	9.14445	9.5097	11.5731	10.6998	20.0997	9.96801	10.6367	10.0757	9.69714	9.47171	6.83596	9.91474	8.70495	9.01985	8.18267	8.85182	8.53253	10.2095	10.4914	9.92527	8.1972	8.83897	-4.36296	10.0903	10.426	9.83301	16.1588	2.85344	3.15055	11.1815	12.9042	15.1153	10.856	10.9918	6.9555	10.6903	9.75209	10.7423	11.8451	16.9643	15.0185	10.8238	12.2864	13.149	11.4824	-277.122	82.9757
	81.5	10.6218	9.58612	9.6435	11.4032	10.8579	19.8766	9.54762	10.7213	10.3705	9.42462	9.41134	7.86678	9.32745	8.48629	8.82147	8.26724	8.61037	9.03614	9.82749	10.6915	10.0951	8.34996	8.79442	-10.3342	11.0093	10.3481	9.51477	16.2016	2.97476	3.25033	10.9615	12.3218	14.7296	10.7874	11.0571	4.90846	10.8276	9.44022	11.1277	11.8385	16.7357	14.9044	10.7697	12.2728	12.9846	11.5323	-270.733	45.1897
	82	10.6677	9.47527	9.54328	11.1482	10.5553	19.1528	9.74213	10.6855	10.6396	9.51044	9.18251	8.03183	8.94569	8.0928	8.61317	8.57949	8.5956	8.7265	9.79106	10.1999	10.0024	8.50215	8.74474	-16.6175	11.1568	9.64168	9.18141	15.7768	3.3097	2.91305	10.6531	12.1117	14.0509	11.1523	10.7817	3.42702	10.3519	9.41776	11.2585	11.7058	16.1122	14.8865	11.3002	12.1061	12.7002	10.9984	-267.083	17.0816
	82.5	10.8102	9.18075	9.97079	10.8176	10.2367	18.5501	10.0772	10.2033	10.5961	8.90308	9.49432	7.26655	8.57837	7.4419	7.97607	8.16545	8.59518	8.42911	10.0985	9.38233	9.60105	8.78555	8.40699	-17.1099	10.6709	9.18598	9.43991	14.801	3.41949	3.01036	10.3737	12.3872	13.6611	11.2405	10.538	1.41716	9.68485	9.12225	10.6054	11.4419	15.3572	14.7414	11.3624	12.0886	12.2849	10.5025	-250.706	-8.69959
	83	10.4164	8.94142	9.53954	10.8512	9.95912	16.9089	10.1261	9.72974	10.5314	8.61985	9.47439	6.99564	8.03746	7.59612	7.55732	8.00768	8.74557	8.8239	10.4701	9.00224	9.4623	8.61285	8.18649	-10.5665	10.1067	8.63245	9.69182	13.6784	3.32006	3.29566	10.087	12.6632	13.2242	11.2099	10.096	-0.787914	9.34255	8.88013	10.4806	11.2431	14.997	14.6093	11.2746	12.0586	12.3419	10.6274	-222.437	-1.3932
	83.5	10.2862	8.67601	8.95067	10.9192	9.47223	15.463	10.3806	9.51646	10.0998	9.18857	8.87146	6.9636	7.63838	7.74684	7.07117	8.28294	8.7825	8.69364	10.4432	8.81271	9.59079	7.99345	8.05706	-3.56805	9.33871	7.9708	9.53238	12.0438	3.51035	3.27721	9.98831	12.9034	12.663	11.4528	9.64123	-0.00958872	9.02223	9.10439	10.6705	11.103	14.3899	14.5931	11.657	11.8321	12.7647	10.7298	-195.606	37.2358
	84	10.0053	8.14719	9.25578	10.6068	9.42793	14.7459	10.7358	9.04221	9.20973	9.36184	8.44201	6.46569	7.51129	7.37218	6.22981	8.38492	8.68591	7.88749	10.6612	8.73803	9.46486	7.66313	7.92462	3.34713	8.76757	8.0945	9.10707	10.4465	3.60941	3.48242	10.1472	12.6545	12.6582	11.3885	9.2204	2.06461	8.93015	9.39799	10.0268	11.0579	13.7375	14.0729	11.3723	11.9615	13.0129	10.5487	-166.04	67.3949
	84.5	9.15098	8.00574	9.25983	10.4399	9.57084	13.8812	10.7124	8.64477	8.68311	9.57786	7.89993	6.51412	7.14585	7.45131	5.8761	8.71349	8.42654	7.63047	10.9322	8.69274	9.68652	7.71534	7.88657	10.8875	8.70197	8.72493	9.09306	10.1103	3.49362	3.75904	10.4228	12.2009	13.0632	10.7668	8.2434	3.37009	9.05068	9.19785	9.23735	11.0844	13.5477	13.4993	10.8299	12.0539	13.2183	10.709	-130.527	90.2025
	85	9.21429	8.00627	8.78715	10.1259	9.52535	13.3381	10.2157	8.94373	8.62501	10.585	7.28009	7.0472	6.84164	7.66657	5.72501	9.06707	7.87764	7.33631	10.9803	8.91119	10.2898	7.58202	7.68583	16.2056	8.93529	9.15431	9.2383	10.621	3.72486	3.86934	10.4503	12.102	12.8918	10.208	7.43168	5.55804	9.52622	9.18488	8.95595	11.0241	13.0754	13.3249	10.4566	11.9848	13.3688	10.7727	-104.722	115.152
	85.5	9.71574	8.01581	9.33392	9.50575	9.58193	13.2907	9.88493	9.02411	8.02903	10.819	6.91918	7.37384	6.66603	7.55372	5.51214	8.90837	7.46441	6.70516	10.8312	8.87942	10.2567	7.58436	7.46508	17.5407	9.40181	9.09233	8.77484	11.2306	3.75528	3.93173	10.2428	11.7373	12.7062	9.66026	7.15424	7.63003	10.0845	9.46282	8.81246	10.8634	12.2026	13.1557	9.6662	12.0873	12.9022	10.2864	-91.5236	126.062
	86	9.82115	8.1802	9.78742	9.35856	9.84327	12.8608	9.6208	8.78738	7.64932	10.2677	6.97321	7.41825	6.54011	7.75138	5.79116	8.33039	7.51867	6.47746	10.7586	7.98922	9.93534	7.86264	7.47188	18.3921	9.6455	9.13025	8.72894	12.4481	3.52043	3.91389	9.99203	11.3616	12.7434	9.28535	6.50256	8.43065	10.2979	9.2927	8.75055	10.8668	11.6733	12.9266	8.71364	11.998	11.9219	9.87404	-48.0098	119.347
	86.5	9.95434	8.46418	9.68857	9.18664	9.61945	12.3014	9.38747	9.00115	8.14249	10.1859	7.1751	7.74418	6.47904	8.35518	5.96889	7.82593	7.81523	6.81246	10.4621	7.19128	9.82719	7.99493	7.51543	19.4519	9.33641	9.08964	9.19236	14.0676	3.60467	4.18128	9.91623	11.7389	12.3326	9.31498	6.18995	8.81713	10.0814	9.05394	9.13668	10.6741	11.3085	12.85	8.34061	11.9407	11.3882	9.65521	31.5381	116.882
	87	10.252	8.47002	10.0905	8.6539	9.52948	12.6375	9.65381	8.92575	8.62248	9.494	7.44378	7.61023	6.78487	8.56668	5.78755	7.49794	8.45308	7.51485	9.84048	7.03176	10.0036	7.8884	7.68467	20.0076	9.20719	8.62247	8.88991	14.9242	3.69168	4.45524	9.85885	12.1784	11.717	9.52819	6.83238	8.8181	10.2432	9.19297	10.034	10.5664	10.9377	12.4979	8.2867	12.2993	10.7755	9.27788	121.631	105.883
	87.5	10.0455	8.7606	10.6208	8.86622	9.77092	12.7367	10.2425	8.64994	8.63649	8.70449	7.81294	7.09667	7.31748	8.80346	5.97868	7.37986	8.85384	8.43476	9.55557	6.8482	9.92054	7.99014	8.25416	19.7157	9.29867	8.35064	8.36681	15.2704	3.37059	4.35046	10.1399	12.2886	11.7172	9.67997	7.37059	8.43127	10.5082	9.06198	10.6106	11.0617	11.2757	12.3396	8.56719	12.0257	10.7112	9.00825	218.416	78.1268
	88	9.64638	9.10058	10.5564	8.88586	9.74226	12.7549	10.6931	9.25129	9.48651	8.6842	8.09456	6.8568	7.77972	8.93726	6.26845	7.76811	8.97034	9.76962	9.65342	6.90965	10.1391	8.2256	8.57396	19.5129	9.50761	8.74538	8.47101	15.9032	3.57628	4.31891	10.6267	12.9242	11.9793	10.0787	7.04404	7.60059	10.3987	8.94273	10.722	11.6397	12.0634	12.5911	9.26707	11.8054	11.1052	9.46792	326.916	39.9408
	88.5	9.69054	9.31788	11.0438	8.86891	9.39691	12.7362	11.0829	10.6024	10.2379	9.33821	8.71569	6.20709	8.24634	9.43577	6.45134	8.19663	8.37103	11.0584	10.0995	8.17842	10.3155	8.74137	9.1059	18.5094	10.3874	8.99679	8.41745	15.7607	3.88561	4.29061	12.4213	14.015	12.4196	11.1927	7.09377	7.45067	10.7338	9.7398	10.2207	12.3618	13.0305	13.2794	9.96539	11.8164	12.8657	10.146	390.693	1.68698
	89	9.65992	9.60767	11.5792	9.2558	9.37308	12.7909	11.3803	10.9935	10.2306	9.57385	8.97229	5.78608	8.50317	9.62232	6.82114	8.54668	7.7128	11.8567	10.3731	8.68203	10.3144	8.92352	9.55431	17.6514	11.0705	9.0536	8.21384	15.4733	3.78608	3.94707	13.1885	14.3581	12.89	11.5037	7.23424	7.12192	11.07	9.90869	9.93576	13.0682	13.7732	13.9238	10.395	11.415	13.9293	10.4417	417.593	-28.911
	89.5	10.8859	11.05	13.5585	11.1346	9.59962	12.9196	12.3043	13.9693	10.8671	11.9556	11.0256	5.03515	9.42145	11.5234	8.03294	9.07456	6.40083	13.5687	12.342	10.9693	10.4725	10.5452	11.388	16.8177	13.3639	9.94124	9.13678	15.5897	4.13875	3.85593	17.4974	16.8422	15.0113	14.5101	7.57107	9.37111	12.3505	12.0894	9.14375	15.4127	16.1086	16.7031	11.66	11.5944	18.5484	12.1368	444.005	-61.9226
	90	5.21949	5.34917	6.83713	5.58781	4.02456	5.44763	5.65675	7.42734	4.87424	6.2997	5.79618	1.74501	4.31927	5.90379	3.93847	4.00003	2.05039	6.44293	6.18957	5.87528	4.42133	5.26803	5.77202	6.62164	6.70449	4.53507	4.33287	6.54849	1.92626	1.67254	9.69685	8.44617	7.34787	7.80621	3.45975	5.37731	5.79069	6.36892	3.39806	7.59909	7.8808	8.4448	5.46747	5.11857	10.3032	5.98446	191.632	-35.4034
[truncated: 48 more columns]

## Sheet: Sheet1
Temperature	A1	A2	A3		5,011mM TEMED	A4	A5	A6		16,07mM TEMED	A7	A8	A9		18,46mM TEMED	A10	A11	A12		33,40mM TEMED	B1	B2	B3		50,11mM TEMED	B4	B5	B6		83,50 Mm TEMED	Control
20	1.6709	0.568216	0.93367	1.05759	0.000594299	1.35874	1.20717	1.78125	1.44905	0.00105018	1.14104	1.32066	0.920874	1.12752	0.00052464	1.48532	1.19568	0.657004	1.11267	0.000670183	0.233441	0.424622	-1.11412	-0.15202	-0.00101986	1.91885	0.765954	1.37134	1.35205	0.00104665	1.15706
20.5	3.62028	1.23113	2.02295	2.29145	1.23445	2.94393	2.61552	3.85937	3.13961	1.69161	2.47225	2.86143	1.99523	2.44297	1.31597	3.2182	2.59065	1.42351	2.41079	1.29879	0.505789	0.920015	-2.41393	-0.329376	-0.178376	4.1575	1.65957	2.97124	2.92943	1.57843	2.50695
21	3.34179	1.13643	1.86734	2.11519	1.05819	2.71747	2.41433	3.5625	2.8981	1.4501	2.28208	2.64132	1.84175	2.25505	1.12805	2.97065	2.39137	1.31401	2.22534	1.11334	0.466883	0.849245	-2.22825	-0.30404	-0.15304	3.83769	1.53191	2.74268	2.70409	1.35309	2.31411
21.5	3.34179	1.13643	1.86734	2.11519	1.05819	2.71747	2.41433	3.5625	2.8981	1.4501	2.28208	2.64132	1.84175	2.25505	1.12805	2.97065	2.39137	1.31401	2.22534	1.11334	0.466883	0.849245	-2.22825	-0.30404	-0.15304	3.83769	1.53191	2.74268	2.70409	1.35309	2.31411
22	3.34179	1.13643	1.86734	2.11519	1.05819	2.71747	2.41433	3.5625	2.8981	1.4501	2.28208	2.64132	1.84175	2.25505	1.12805	2.97065	2.39137	1.31401	2.22534	1.11334	0.466883	0.849245	-2.22825	-0.30404	-0.15304	3.83769	1.53191	2.74268	2.70409	1.35309	2.31411
22.5	3.38416	1.11876	1.9268	2.14324	1.08624	2.74019	2.4445	3.5809	2.92186	1.47386	2.26698	2.63543	1.91961	2.274	1.147	2.95684	2.38542	1.3368	2.22635	1.11435	0.458191	0.862313	-2.2695	-0.316331	-0.165331	3.86953	1.45968	2.78704	2.70542	1.35442	2.34751
23	3.10641	1.25468	1.482	1.9477	0.890697	2.63502	2.20083	3.47988	2.77191	1.32391	2.39905	2.7046	1.41819	2.17394	1.04694	3.09827	2.40575	1.18728	2.23043	1.11843	0.539262	0.79814	-1.99097	-0.217857	-0.0668569	3.70322	1.92002	2.44474	2.68933	1.33833	2.15106
23.5	2.75119	1.28199	1.29046	1.77455	0.717547	2.11987	2.2216	3.22128	2.52092	1.07292	2.32382	2.55073	0.52074	1.79843	0.671428	2.89694	2.61909	0.967115	2.16105	1.04905	0.425863	0.585062	-1.6968	-0.228624	-0.0776238	3.09307	2.77233	2.3755	2.74697	1.39597	1.70301
24	2.1378	1.27255	1.33398	1.58145	0.524445	1.61689	2.46846	2.60201	2.22912	0.781117	2.09826	2.33342	0.617223	1.68297	0.555969	2.50999	2.70429	0.848921	2.02107	0.909065	0.509329	-0.085567	-1.24881	-0.275016	-0.124016	2.69231	2.80704	2.56767	2.689	1.338	1.13245
24.5	1.68578	1.2289	1.41863	1.44444	0.387436	1.55376	2.28474	2.06999	1.9695	0.521497	2.08504	2.47122	0.952583	1.83628	0.70928	2.10776	1.86323	0.804226	1.59174	0.479739	0.655977	-0.522901	-0.51668	-0.127868	0.0231319	2.50466	2.49826	2.06758	2.35683	1.00583	0.919038
25	2.11876	1.10238	1.85173	1.69096	0.633956	1.57273	1.94374	2.20473	1.90707	0.459067	2.17443	2.56169	1.53377	2.08996	0.96296	1.79261	0.914999	0.913283	1.20696	0.0949648	1.06243	-0.356208	-0.0150129	0.230402	0.381402	2.3267	2.87015	1.43926	2.21204	0.861035	1.27267
25.5	2.44238	1.17693	1.91622	1.84517	0.788172	1.87407	2.036	2.4189	2.10966	0.661659	2.01404	2.23088	2.63673	2.29388	1.16688	1.5895	0.682701	1.1514	1.1412	0.0292008	1.33293	0.341654	0.481286	0.718622	0.869622	2.17824	2.94836	1.18054	2.10238	0.751379	1.16308
26	2.44804	1.28113	1.33333	1.6875	0.6305	2.38862	1.92238	2.47291	2.26131	0.813305	1.85464	1.76512	3.37956	2.33311	1.20611	1.23169	0.147671	1.45975	0.946371	-0.165629	1.49339	0.869749	0.715979	1.02637	1.17737	2.11659	2.09069	0.930101	1.71246	0.361458	1.0082
26.5	2.7915	1.01803	1.11404	1.64119	0.584189	2.72864	1.6593	2.57221	2.32005	0.872049	1.46857	1.64218	3.20662	2.10579	0.978788	1.25144	-0.235326	1.76217	0.926093	-0.185907	1.70448	1.09571	0.442454	1.08088	1.23188	2.36453	1.78609	0.806482	1.65237	0.301367	1.20198
27	3.07986	0.71246	1.13418	1.64217	0.585167	2.81038	1.68006	2.33501	2.27515	0.827152	0.864371	1.23665	2.65839	1.58647	0.459468	1.3266	0.289449	1.83658	1.15088	0.038876	1.39563	1.26745	0.547079	1.07005	1.22105	2.43631	1.78331	1.12941	1.78301	0.432009	1.16043
27.5	2.88482	0.536986	0.94666	1.45616	0.399156	2.58949	1.61841	2.23964	2.14918	0.701181	0.798743	0.84372	2.39216	1.34488	0.217875	1.17164	0.503111	1.75478	1.14318	0.0311752	0.707774	1.28893	0.90221	0.966305	1.1173	2.01781	1.36239	1.51863	1.63294	0.281944	0.991627
28	2.72433	0.223913	1.37303	1.44042	0.383424	2.06207	1.54764	2.48956	2.03309	0.585093	1.02906	0.98583	1.84494	1.28661	0.159609	1.02098	0.41148	1.47833	0.970266	-0.141734	0.229402	0.885559	0.524397	0.546452	0.697452	2.09718	1.07165	1.90566	1.6915	0.340498	1.16543
28.5	2.82693	0.408764	2.05589	1.76386	0.706862	1.80853	1.53403	2.6604	2.00099	0.552986	1.44127	1.42041	1.31307	1.39158	0.264585	1.38568	0.946829	1.15571	1.16274	0.0507408	0.0287073	0.412878	0.393905	0.278497	0.429497	2.49924	1.41043	1.89846	1.93605	0.585047	1.3076
29	3.0261	1.01953	2.5343	2.19331	1.13631	1.42714	1.48648	2.83998	1.91787	0.469867	2.13654	1.7688	1.42606	1.77713	0.650135	1.53675	1.26201	0.956899	1.25189	0.139885	-0.111968	0.581577	0.733563	0.401057	0.552057	2.35519	1.81365	1.65376	1.94087	0.589866	1.34682
29.5	3.04915	1.31177	2.88589	2.4156	1.3586	1.06216	1.63822	3.19626	1.96555	0.517546	2.55531	2.19283	1.64557	2.13124	1.00424	1.41598	1.14502	1.15191	1.23764	0.125635	0.272912	0.730991	0.299225	0.434376	0.585376	2.19688	2.12088	1.45352	1.92376	0.572759	1.50779
30	2.94062	1.60415	2.72019	2.42165	1.36465	1.10457	1.76736	2.92437	1.9321	0.4841	2.68821	2.53914	1.26679	2.16471	1.03771	1.88983	1.14054	1.67775	1.56938	0.457375	0.658597	0.650857	-0.0549023	0.418184	0.569184	2.4708	2.27446	0.951512	1.89892	0.547924	1.4449
30.5	3.14669	1.82298	2.10934	2.35967	1.30267	0.923391	1.64824	2.06963	1.54709	0.0990891	2.60099	2.58296	1.30429	2.16275	1.03575	2.09582	1.09037	2.09191	1.75937	0.647366	0.985773	0.673976	0.183228	0.614325	0.765325	2.62154	2.17639	0.521166	1.77303	0.42203	1.41944
31	3.26181	1.28887	1.8288	2.12649	1.06949	0.836339	1.55649	1.28024	1.22436	-0.223642	1.88199	2.32682	1.56868	1.92583	0.798829	1.82765	0.445126	2.27942	1.5174	0.405397	1.32523	0.576912	0.0938931	0.665345	0.816345	2.33268	2.1239	0.798691	1.75176	0.400756	1.55855
31.5	2.81842	0.797461	1.27427	1.63005	0.57305	1.02807	1.34437	0.748234	1.04023	-0.407773	1.21685	1.71139	1.3255	1.41791	0.29091	1.62925	-0.0459436	2.4254	1.33624	0.224238	1.59582	0.189661	0.234683	0.673387	0.824387	2.17749	2.07632	1.1174	1.7904	0.439403	1.45131
32	2.34124	0.630075	0.471178	1.1475	0.0904972	0.833269	1.46236	0.354732	0.883454	-0.564546	1.15629	1.37779	1.28045	1.27151	0.14451	1.65093	-0.181705	2.21051	1.22658	0.11458	1.56506	0.395346	0.724932	0.895112	1.04611	2.29914	1.77263	1.45429	1.84202	0.491021	1.26149
32.5	2.10424	0.0816069	0.415561	0.867135	-0.189865	0.476546	1.3946	0.336715	0.735955	-0.712045	0.828175	0.952275	1.29621	1.02555	-0.101446	1.18571	-0.246904	1.38618	0.774995	-0.337005	1.38834	0.979522	0.796033	1.05463	1.20563	2.34457	1.4247	2.09841	1.95589	0.604892	1.25156
33	1.93642	-0.321459	0.867979	0.827648	-0.229352	0.997096	1.32656	0.858773	1.06081	-0.387189	0.593943	0.711447	0.957944	0.754444	-0.372556	1.01417	-0.0996749	0.983691	0.632727	-0.479273	1.19371	1.11104	0.736182	1.01364	1.16464	2.18432	1.65936	2.50624	2.11664	0.76564	1.03179
33.5	1.42795	-0.0108302	1.21262	0.876578	-0.180422	1.16571	1.69931	1.41431	1.42644	-0.0215577	0.712212	0.872596	0.775825	0.786878	-0.340122	1.07555	0.249736	0.94302	0.756103	-0.355897	0.808961	1.5495	1.05529	1.13792	1.28892	2.03854	1.53526	2.53758	2.03713	0.686125	0.622763
34	1.33651	0.277859	1.41623	1.0102	-0.046801	1.05144	1.84596	1.27589	1.3911	-0.0569038	0.652748	1.01928	0.801834	0.824622	-0.302378	0.9676	0.517517	0.825101	0.770073	-0.341927	0.20362	1.99196	0.921185	1.03892	1.18992	1.99399	1.16101	2.50831	1.88777	0.536769	0.271244
34.5	1.83769	0.368617	1.70109	1.30247	0.245465	1.44762	1.09034	1.0626	1.20019	-0.24781	0.451233	0.960741	0.685648	0.699207	-0.427793	1.25171	0.508172	0.99466	0.91818	-0.19382	-0.0941679	1.31946	0.544078	0.589791	0.740791	2.09545	1.22928	2.16646	1.8304	0.479396	-0.168028
35	2.09372	0.7278	2.02464	1.61539	0.558389	1.76262	0.797071	1.25918	1.27296	-0.175043	0.443554	1.0814	1.03714	0.854031	-0.272969	1.55512	0.403552	1.63774	1.1988	0.086803	-0.112515	0.481387	0.539965	0.302945	0.453945	2.04009	1.27535	1.5436	1.61968	0.268681	-0.521893
35.5	1.59856	0.988397	1.6862	1.42439	0.367388	1.27106	0.677206	1.12397	1.02408	-0.423922	0.330524	1.13362	1.11423	0.859458	-0.267542	1.3402	0.108577	2.08799	1.17892	0.0669225	0.00449532	0.190089	0.602101	0.265562	0.416562	1.75756	1.05112	0.999469	1.26938	-0.0816178	-0.701771
36	1.63109	0.594967	0.910051	1.04537	-0.0116295	0.802917	0.06687	0.743999	0.537929	-0.910071	0.428491	0.75911	0.447121	0.544907	-0.582093	1.22951	0.0835714	2.28109	1.19805	0.0860547	0.0243469	-0.292617	0.384132	0.0386205	0.18962	1.64252	1.53513	0.439891	1.20585	-0.145153	-0.754013
36.5	1.72784	-0.200408	0.524185	0.683872	-0.373128	0.465501	0.0832118	0.952115	0.500276	-0.947724	0.749163	0.460702	0.0416405	0.417169	-0.709831	1.37223	-0.0611187	2.37299	1.22803	0.116033	0.0627353	-0.63345	0.0744444	-0.165424	-0.0144235	1.49163	1.84685	0.24518	1.19455	-0.156446	-0.494776
37	0.848645	-0.766597	0.142062	0.0747036	-0.982296	0.19105	0.556442	1.27545	0.674315	-0.773685	0.621306	0.0827206	-0.0975961	0.202144	-0.924856	0.761452	-0.320263	2.33749	0.926226	-0.185774	-0.128724	-0.372265	0.283392	-0.072532	0.078468	1.01378	1.49494	0.394828	0.967849	-0.383151	-0.264781
37.5	0.323574	-1.30612	-0.278922	-0.42049	-1.47749	-0.187909	0.699752	0.913002	0.474948	-0.973052	0.258159	-0.282169	-0.561632	-0.195214	-1.32221	0.267888	-0.314734	2.13443	0.695862	-0.416138	-0.373828	-0.323775	0.420237	-0.0924553	0.0585447	0.683798	1.76154	0.612373	1.01924	-0.331762	-0.446899
38	0.796999	-1.57806	0.0363845	-0.248227	-1.30523	-0.552073	0.589251	0.782369	0.273182	-1.17482	0.105791	-0.533476	-0.500421	-0.309369	-1.43637	0.55142	-0.472357	2.076	0.718355	-0.393645	-0.656863	-0.258598	0.143691	-0.257257	-0.106257	0.603413	2.19479	1.00585	1.26801	-0.0829853	-0.521554
38.5	0.882766	-1.4487	0.426599	-0.046446	-1.10345	-0.583875	0.588682	0.960155	0.321654	-1.12635	-0.156533	-0.457094	0.125807	-0.162606	-1.28961	0.578329	-0.737116	1.84884	0.56335	-0.54865	-0.656904	-0.102671	0.157926	-0.20055	-0.0495496	0.737896	1.63564	1.57434	1.31596	-0.0350426	-0.560387
39	0.663448	-0.980935	0.685312	0.122608	-0.934392	-0.595646	0.287816	0.653274	0.115148	-1.33285	-0.585894	-0.214895	0.199781	-0.200336	-1.32734	0.149892	-0.548608	1.27511	0.292131	-0.819869	-0.324934	-0.115221	0.536454	0.0320998	0.1831	1.05021	1.40051	1.63338	1.36137	0.0103684	-1.03658
39.5	1.27521	-0.535257	0.942645	0.560868	-0.496132	-0.953625	0.0367275	0.00330027	-0.304532	-1.75253	-0.737748	0.0503161	-0.0697645	-0.252399	-1.3794	0.271699	-0.357007	0.791252	0.235315	-0.876685	0.0594016	0.115936	0.691482	0.28894	0.43994	1.3608	1.81344	1.19385	1.45603	0.105033	-1.38928
40	1.54499	-0.465436	0.771493	0.617015	-0.439985	-0.958856	-0.02351	-0.0492474	-0.343871	-1.79187	-0.464957	0.299348	-0.280178	-0.148596	-1.2756	0.374083	-0.418579	0.518376	0.15796	-0.95404	0.381401	0.635966	0.704756	0.574041	0.725041	1.61333	1.71369	1.14039	1.48914	0.138138	-1.38444
40.5	1.1059	-0.685443	0.0731086	0.164523	-0.892477	-0.677108	-0.12754	-0.220611	-0.341753	-1.78975	-0.209394	0.241316	-0.424517	-0.130865	-1.25786	0.119381	-0.329449	0.151782	-0.0194287	-1.13143	0.393457	0.587865	0.675244	0.552189	0.703189	1.98949	0.85144	1.14579	1.32891	-0.0220937	-1.49686
41	1.04969	-0.963582	-0.33233	-0.0820743	-1.13907	-1.0206	-0.203041	-0.766822	-0.663487	-2.11149	-0.0754397	0.0882214	-0.515322	-0.167514	-1.29451	0.187752	-0.151941	-0.076524	-0.0135707	-1.12557	0.341407	0.548763	0.176707	0.355626	0.506626	2.11551	0.637092	0.722989	1.15853	-0.19247	-1.74173
41.5	0.930699	-1.44711	-0.642104	-0.386173	-1.44317	-1.10753	-0.100263	-0.590252	-0.599349	-2.04735	0.108054	0.210887	-0.399537	-0.0268652	-1.15387	0.381215	-0.172791	0.317301	0.175242	-0.936758	0.0230107	0.788782	-0.0488894	0.254301	0.405301	1.93794	0.820193	0.771918	1.17668	-0.174316	-1.81626
42	0.358683	-2.02475	-0.804524	-0.82353	-1.88053	-0.704398	-0.0919879	-0.0166785	-0.271022	-1.71902	0.206707	0.617633	-0.47001	0.11811	-1.00889	0.291084	0.000108857	0.831716	0.374303	-0.737697	-0.145794	0.606038	-0.522575	-0.020777	0.130223	1.79051	0.751719	1.207	1.24974	-0.101256	-1.81532
42.5	0.0575689	-1.98669	-0.636387	-0.85517	-1.91217	-0.716803	-0.28395	-0.000135618	-0.333629	-1.78163	0.28779	0.586623	-0.492424	0.127329	-0.999671	0.424726	0.0989886	0.961805	0.495173	-0.616827	-0.562436	0.218573	-1.01675	-0.453536	-0.302536	1.8154	0.762086	0.999553	1.19235	-0.158652	-1.86613
43	0.0274097	-1.98375	-0.323905	-0.760083	-1.81708	-1.03557	-0.390712	0.147664	-0.426206	-1.87421	0.179856	0.541497	-0.816651	-0.031766	-1.15877	0.408431	0.127353	0.788425	0.441403	-0.670597	-0.652585	0.127662	-0.646106	-0.390343	-0.239343	1.66815	1.37556	0.853298	1.299	-0.0519957	-2.04557
43.5	-0.055044	-2.27349	-0.120432	-0.816321	-1.87332	-0.824807	-0.654118	0.667191	-0.270578	-1.71858	-0.0880123	0.327191	-1.37414	-0.37832	-1.50532	-0.291413	0.0885779	0.785339	0.194168	-0.917832	-0.46599	-0.0138914	-0.233409	-0.237764	-0.0867636	1.45248	1.955	1.18263	1.53004	0.17904	-2.31185
44	-0.149442	-2.31194	-0.17636	-0.879248	-1.93625	-0.969343	-1.21767	0.412937	-0.591358	-2.03936	-0.366039	-0.540794	-1.60008	-0.835638	-1.96264	-0.726667	-0.282243	0.405009	-0.2013	-1.3133	-0.531543	-0.656777	-0.55571	-0.581344	-0.430344	1.61602	1.68089	0.957518	1.41814	0.0671407	-2.66618
44.5	-0.264113	-2.1977	-0.387707	-0.949839	-2.00684	-1.6915	-1.88764	-0.086835	-1.22199	-2.66999	-0.621181	-1.90456	-1.48022	-1.33532	-2.46232	-0.833926	-0.947225	-0.399635	-0.726929	-1.83893	-0.83074	-1.25619	-0.576873	-0.887935	-0.736935	1.57988	1.40228	0.663557	1.21524	-0.135759	-3.04926
45	-0.26062	-2.56787	-0.891013	-1.23984	-2.29684	-2.10539	-2.5121	-0.570582	-1.72936	-3.17736	-1.24421	-2.56742	-1.61226	-1.80797	-2.93497	-1.45047	-1.39181	-0.828119	-1.22346	-2.33546	-0.627191	-1.42361	-0.628291	-0.89303	-0.74203	1.35662	1.14932	1.21151	1.23915	-0.111852	-3.49892
45.5	-0.50401	-2.91007	-1.46658	-1.62689	-2.68389	-2.2664	-2.64554	-1.49549	-2.13581	-3.58381	-1.63631	-2.75704	-1.58789	-1.99375	-3.12075	-2.00009	-1.50865	-0.901357	-1.47003	-2.58203	-0.735596	-1.37118	-1.45143	-1.18607	-1.03507	1.40321	0.773415	1.08596	1.08753	-0.263471	-4.10559
46	-1.4087	-2.77705	-2.18293	-2.12289	-3.17989	-2.45908	-2.61071	-2.31917	-2.46299	-3.91099	-2.11734	-3.0419	-1.52456	-2.22793	-3.35493	-1.60249	-1.93385	-1.34551	-1.62728	-2.73928	-1.15823	-1.45043	-1.50356	-1.37074	-1.21974	1.51387	0.179437	0.669946	0.787752	-0.563248	-4.58882
46.5	-2.08873	-2.91348	-2.59668	-2.53296	-3.58996	-2.93676	-2.82943	-2.51893	-2.76171	-4.20971	-2.64039	-3.00998	-2.24323	-2.6312	-3.7582	-1.44896	-2.18476	-1.52948	-1.72107	-2.83307	-0.930051	-1.13638	-1.35169	-1.13937	-0.988373	1.12267	-0.115445	1.02161	0.676278	-0.674722	-4.83235
47	-2.46279	-3.51365	-3.13162	-3.03602	-4.09302	-3.68663	-3.06917	-2.94661	-3.23414	-4.68214	-3.20651	-2.89385	-3.04606	-3.04881	-4.17581	-1.92039	-1.95838	-1.40143	-1.76007	-2.87207	-1.18171	-0.955807	-1.65319	-1.26357	-1.11257	0.959876	-0.150429	0.863367	0.557604	-0.793396	-5.47203
47.5	-3.24622	-3.80938	-3.58983	-3.54848	-4.60548	-4.57497	-3.51287	-3.27317	-3.787	-5.235	-3.83041	-3.04343	-3.53658	-3.47014	-4.59714	-2.31761	-2.10725	-1.76764	-2.06417	-3.17617	-1.99705	-1.23112	-2.11694	-1.7817	-1.6307	0.946217	0.10405	-0.26329	0.262326	-1.08867	-6.32716
48	-3.96894	-4.27873	-4.08513	-4.11093	-5.16793	-5.69064	-4.73112	-3.28616	-4.56931	-6.01731	-4.59939	-3.67258	-4.45857	-4.24352	-5.37052	-2.62722	-2.60258	-2.13027	-2.45336	-3.56536	-2.30189	-1.54957	-2.32134	-2.0576	-1.9066	0.312762	0.227262	-0.35139	0.0628781	-1.28812	-6.95992
48.5	-4.21676	-5.39235	-4.80393	-4.80435	-5.86135	-7.20526	-6.08122	-4.00928	-5.76525	-7.21325	-5.11554	-4.3614	-5.50223	-4.99306	-6.12006	-3.41599	-2.71669	-2.0717	-2.73479	-3.84679	-3.03911	-2.12584	-3.09264	-2.75253	-2.60153	-0.7663	0.378535	-0.719597	-0.369121	-1.72012	-7.77556
49	-4.92496	-6.50506	-5.88693	-5.77232	-6.82932	-8.36713	-7.27451	-5.21277	-6.95147	-8.39947	-5.75041	-5.48062	-6.21428	-5.8151	-6.9421	-4.26742	-2.99191	-2.48842	-3.24925	-4.36125	-4.34977	-3.18725	-3.91473	-3.81725	-3.66625	-1.413	0.675781	-2.18753	-0.974917	-2.32592	-8.83863
49.5	-6.03488	-7.49107	-7.07755	-6.86783	-7.92483	-8.90816	-8.70692	-6.12738	-7.91415	-9.36215	-6.71294	-6.58101	-7.07916	-6.79103	-7.91803	-4.86244	-3.64825	-2.91568	-3.80879	-4.92079	-4.87854	-3.90904	-4.39057	-4.39272	-4.24172	-1.76639	0.404177	-2.35412	-1.23878	-2.58978	-9.64942
50	-6.96793	-8.64929	-8.3663	-7.99451	-9.05151	-9.86999	-9.95114	-6.8431	-8.88808	-10.3361	-7.72496	-7.89815	-8.22358	-7.94889	-9.07589	-5.27374	-4.00713	-3.08106	-4.12064	-5.23264	-5.00373	-4.88903	-4.74726	-4.88001	-4.72901	-2.31559	-0.40554	-2.17944	-1.63352	-2.98452	-10.5061
50.5	-7.7598	-9.70785	-9.66883	-9.04549	-10.1025	-10.7896	-10.8814	-7.98778	-9.88625	-11.3343	-8.79918	-9.42306	-9.26634	-9.16286	-10.2899	-6.11041	-4.60359	-3.57206	-4.76202	-5.87402	-5.8516	-6.18222	-5.51392	-5.84925	-5.69825	-2.59481	-1.20826	-3.3601	-2.38772	-3.73872	-11.3987
51	-8.72832	-10.5225	-10.7289	-9.99324	-11.0502	-11.5642	-11.9595	-8.96017	-10.8279	-12.2759	-9.89804	-10.8129	-10.356	-10.3556	-11.4826	-7.53967	-5.77107	-4.03073	-5.78049	-6.89249	-6.38388	-6.70349	-6.69776	-6.59504	-6.44404	-2.19659	-2.17157	-3.98103	-2.78306	-4.13406	-12.0845
51.5	-9.18126	-11.3103	-11.5444	-10.6786	-11.7356	-12.5873	-13.1221	-10.057	-11.9221	-13.3701	-11.2373	-11.7171	-11.4512	-11.4686	-12.5956	-8.7011	-6.69144	-4.24139	-6.54464	-7.65664	-6.75556	-7.26676	-8.07753	-7.36661	-7.21561	-2.16683	-3.35704	-3.80165	-3.10851	-4.45951	-13.0988
52	-9.49521	-12.0639	-12.111	-11.2234	-12.2804	-14.0271	-13.9642	-11.5573	-13.1829	-14.6309	-12.0564	-12.6745	-12.5918	-12.4409	-13.5679	-9.65997	-7.7858	-4.93954	-7.46177	-8.57377	-7.87182	-8.52726	-9.73092	-8.71	-8.559	-2.84932	-4.54839	-4.65905	-4.01892	-5.36992	-14.0673
52.5	-10.431	-12.8317	-12.9595	-12.0741	-13.1311	-15.3741	-14.9252	-13.1406	-14.48	-15.928	-12.8544	-13.8146	-13.9068	-13.5253	-14.6523	-10.73	-9.0541	-5.64387	-8.476	-9.588	-9.28144	-9.50478	-10.9858	-9.92402	-9.77302	-3.60556	-5.61628	-5.36275	-4.86153	-6.21253	-14.7822
53	-11.6732	-13.3323	-13.6012	-12.8689	-13.9259	-16.822	-16.3975	-14.4338	-15.8844	-17.3324	-14.1629	-14.4941	-15.0321	-14.563	-15.69	-11.7862	-9.89886	-5.86065	-9.1819	-10.2939	-10.2916	-10.5563	-11.9436	-10.9305	-10.7795	-4.12009	-6.59443	-5.66771	-5.46074	-6.81174	-15.8234
53.5	-12.7091	-13.7892	-14.38	-13.6261	-14.6831	-18.3569	-17.8482	-15.5409	-17.2487	-18.6967	-15.5825	-15.4061	-16.0289	-15.6725	-16.7995	-12.4562	-10.194	-6.82769	-9.82595	-10.938	-11.4956	-12.4986	-12.8145	-12.2696	-12.1186	-5.0812	-7.5014	-6.42509	-6.3359	-7.6869	-16.9535
54	-13.9081	-14.259	-15.3684	-14.5118	-15.5688	-19.6823	-18.8594	-16.0768	-18.2062	-19.6542	-16.758	-16.6214	-16.8896	-16.7563	-17.8833	-13.4678	-10.4282	-7.60968	-10.5019	-11.6139	-13.1427	-13.8987	-13.6948	-13.5787	-13.4277	-6.40061	-8.32356	-7.65982	-7.46133	-8.81233	-17.401
54.5	-14.6264	-14.2033	-15.9082	-14.9126	-15.9696	-20.4811	-20.0161	-16.2497	-18.9157	-20.3637	-17.7143	-17.5752	-17.5872	-17.6255	-18.7525	-14.9748	-10.6999	-7.44912	-11.0413	-12.1533	-14.4116	-15.0556	-14.5718	-14.6797	-14.5287	-7.24984	-8.93511	-9.22466	-8.46987	-9.82087	-17.9006
55	-14.17	-14.2129	-15.5151	-14.6327	-15.6897	-20.6713	-21.0615	-16.6175	-19.4501	-20.8981	-18.2795	-18.4853	-17.844	-18.2029	-19.3299	-16.5742	-11.2325	-7.65221	-11.8196	-12.9316	-15.8218	-16.8081	-16.2678	-16.2992	-16.1482	-8.16209	-9.60392	-10.9496	-9.57188	-10.9229	-18.09
55.5	-13.2438	-14.2112	-15.022	-14.159	-15.216	-20.634	-21.1883	-16.3556	-19.3926	-20.8406	-18.4126	-19.4761	-18.2259	-18.7048	-19.8318	-17.6906	-11.9501	-8.56006	-12.7336	-13.8456	-17.449	-18.3467	-18.2842	-18.0266	-17.8756	-9.86183	-10.1707	-12.5886	-10.8737	-12.2247	-17.2483
56	-11.877	-13.3666	-13.7355	-12.9931	-14.0501	-20.3578	-20.8158	-15.8363	-19.0033	-20.4513	-18.2273	-19.6308	-18.4814	-18.7799	-19.9069	-18.1186	-12.6829	-8.39149	-13.0644	-14.1764	-19.0403	-19.4317	-20.2033	-19.5584	-19.4074	-11.6514	-11.2926	-14.4526	-12.4655	-13.8165	-16.0048
56.5	-9.46167	-11.6358	-11.2661	-10.7879	-11.8449	-19.5371	-20.2477	-15.5493	-18.4447	-19.8927	-17.6544	-19.2772	-18.2222	-18.3846	-19.5116	-18.2321	-13.4871	-8.53756	-13.4189	-14.5309	-21.0379	-21.5504	-22.3176	-21.6353	-21.4843	-13.2924	-13.4033	-16.5214	-14.4057	-15.7567	-14.3299
57	-7.04604	-9.75043	-8.5506	-8.44902	-9.50602	-18.463	-18.8634	-14.2803	-17.2022	-18.6502	-17.068	-18.4002	-17.4284	-17.6322	-18.7592	-17.791	-13.6671	-9.8046	-13.7542	-14.8662	-23.6362	-23.9534	-24.4383	-24.0093	-23.8583	-15.9505	-16.0111	-18.8025	-16.9213	-18.2723	-11.6946
57.5	-4.63105	-7.18522	-5.8272	-5.88115	-6.93815	-16.9631	-16.6162	-11.9686	-15.1826	-16.6306	-15.7653	-16.3959	-16.069	-16.0767	-17.2037	-16.7649	-12.718	-9.803	-13.0953	-14.2073	-25.8336	-25.5904	-25.946	-25.79	-25.639	-19.1826	-19.3758	-21.7404	-20.0996	-21.4506	-8.63122
58	-1.36441	-4.21753	-2.70698	-2.76297	-3.81997	-14.107	-13.6238	-9.62416	-12.4517	-13.8997	-13.2905	-13.4589	-13.3097	-13.353	-14.48	-15.2487	-10.8516	-8.93261	-11.6776	-12.7896	-27.4278	-26.9735	-26.7256	-27.0423	-26.8913	-21.9374	-23.7643	-24.7408	-23.4808	-24.8318	-5.59507
58.5	2.04732	-1.57333	0.598797	0.357597	-0.699403	-10.0819	-9.88439	-6.24018	-8.73549	-10.1835	-10.1746	-9.84141	-9.5444	-9.85348	-10.9805	-13.5401	-8.76452	-8.84341	-10.3827	-11.4947	-28.1013	-27.836	-26.5018	-27.4797	-27.3287	-24.3086	-27.667	-27.3318	-26.4358	-27.7868	-2.16825
59	4.82025	0.707618	3.12927	2.88571	1.82871	-5.87654	-5.73555	-1.99378	-4.53529	-5.98329	-6.26147	-5.62521	-5.68955	-5.85874	-6.98574	-11.053	-6.4351	-7.81127	-8.43313	-9.54513	-26.8092	-26.7749	-24.4532	-26.0124	-25.8614	-26.1489	-30.1297	-29.1814	-28.4867	-29.8377	1.06047
59.5	7.47581	2.77818	4.93739	5.06379	4.00679	-1.59295	-1.45302	1.60968	-0.478761	-1.92676	-2.02707	-1.52859	-1.69725	-1.75097	-2.87797	-7.48134	-3.82667	-5.42649	-5.57817	-6.69017	-23.4083	-23.5815	-20.9631	-22.651	-22.5	-26.3315	-32.0823	-29.4565	-29.2901	-30.6411	3.68077
60	9.88059	4.73013	6.83076	7.14716	6.09016	2.57607	2.58605	5.1093	3.42381	1.97581	1.71429	2.27856	2.30497	2.09928	0.972276	-3.46787	-1.41906	-3.74989	-2.87894	-3.99094	-19.1721	-19.2816	-16.5879	-18.3472	-18.1962	-24.9378	-32.5898	-27.9134	-28.4803	-29.8313	5.78976
60.5	11.416	6.37317	8.58752	8.79222	7.73522	5.7269	5.98123	8.66604	6.79139	5.34339	4.79207	5.49035	5.33107	5.2045	4.0775	0.466542	0.274874	-2.23181	-0.496799	-1.6088	-14.6392	-14.5761	-11.8134	-13.6763	-13.5253	-22.6839	-31.2291	-25.141	-26.3513	-27.7023	7.41221
61	12.4452	7.7416	9.45462	9.88047	8.82347	7.95599	8.53337	10.9743	9.15455	7.70655	7.49174	7.75466	7.455	7.56713	6.44013	3.87006	2.34896	0.0811973	2.10007	0.988072	-9.7679	-9.50357	-6.79374	-8.6884	-8.5374	-19.7414	-29.3325	-21.5744	-23.5494	-24.9004	8.68877
61.5	13.0535	8.62433	10.0735	10.5838	9.52678	9.80643	10.6093	12.6956	11.0371	9.58913	9.37335	9.60069	9.37676	9.45027	8.32327	6.86301	4.7375	2.19539	4.59863	3.48663	-4.8425	-4.09808	-2.32824	-3.75628	-3.60528	-16.1667	-27.0281	-17.4192	-20.2047	-21.5557	9.66069
62	13.6838	9.3855	11.0971	11.3888	10.3318	11.333	12.3151	14.5428	12.7303	11.2823	10.5507	11.2568	11.1017	10.9697	9.84272	9.23228	6.72708	3.55822	6.50586	5.39386	-0.744798	0.0801092	1.18198	0.17243	0.32343	-12.4933	-23.4096	-13.3712	-16.4247	-17.7757	10.3138
62.5	14.3932	9.84625	11.5954	11.9449	10.8879	12.3882	13.6935	15.6931	13.9249	12.4769	11.4297	12.5672	12.1227	12.0399	10.9129	10.989	8.37094	5.06647	8.14213	7.03013	3.09769	3.23934	4.26825	3.53509	3.68609	-8.4332	-19.391	-9.34737	-12.3905	-13.7415	11.0581
63	14.7821	10.0141	11.4346	12.0769	11.0199	13.0137	14.5225	15.9849	14.507	13.059	12.2777	13.8792	13.1198	13.0922	11.9652	12.6646	10.0975	6.60769	9.78996	8.67796	6.78548	6.46731	7.36951	6.8741	7.0251	-4.21937	-15.3559	-5.25582	-8.27705	-9.62805	11.8884
63.5	15.032	10.1522	11.5345	12.2396	11.1826	13.4015	14.9007	16.7405	15.0142	13.5662	12.9684	14.9325	14.3295	14.0768	12.9498	14.4721	10.8115	7.73527	11.0063	9.8943	9.67745	9.40378	9.88367	9.65496	9.80596	-0.36749	-10.2411	-1.08078	-3.89647	-5.24747	12.0587
64	15.5796	10.4982	11.807	12.6283	11.5713	13.6756	15.2894	17.4894	15.4848	14.0368	13.4759	15.2664	14.8052	14.5158	13.3888	15.7119	10.6669	8.43673	11.6052	10.4932	11.9118	11.1202	11.8281	11.62	11.771	3.1277	-4.97203	3.15792	0.437866	-0.913134	11.9809
64.5	15.755	10.6517	11.684	12.6969	11.6399	13.5995	15.248	17.144	15.3305	13.8825	14.1677	15.4962	14.7662	14.8101	13.6831	15.946	10.4717	9.21558	11.8778	10.7658	13.9224	12.9307	13.9631	13.6054	13.7564	6.39527	-0.177417	7.50086	4.5729	3.2219	12.1409
65	15.3379	10.8911	11.6771	12.6353	11.5783	13.3038	14.5864	16.5599	14.8167	13.3687	14.8674	15.8305	14.8172	15.1717	14.0447	15.8311	10.1385	9.60734	11.859	10.747	15.1572	15.1426	15.7729	15.3576	15.5086	9.01455	4.51556	10.6304	8.05351	6.70251	11.8345
65.5	15.109	11.0858	11.9882	12.7277	11.6707	13.3232	14.2632	16.6153	14.7339	13.2859	15.0613	15.6346	14.5974	15.0977	13.9707	15.4605	9.64632	9.66379	11.5902	10.4782	15.9814	16.6236	16.5477	16.3842	16.5352	10.9947	8.76454	12.9645	10.9079	9.55691	11.3453
66	14.7558	10.9574	11.8964	12.5365	11.4795	13.4157	14.2634	15.9396	14.5396	13.0916	14.8541	15.0802	13.8423	14.5922	13.4652	14.7564	9.24839	9.84519	11.2833	10.1713	16.5444	17.4238	16.8105	16.9262	17.0772	12.8742	11.9411	15.0553	13.2902	11.9392	11.3228
66.5	14.1197	10.7562	11.7227	12.1995	11.1425	13.3086	13.88	14.8663	14.0183	12.5703	14.7441	14.9675	13.5148	14.4088	13.2818	14.4182	9.42386	9.71263	11.1849	10.0729	16.4007	17.8785	17.1003	17.1265	17.2775	14.5807	14.3575	16.4406	15.1263	13.7753	11.434
67	13.77	10.4429	11.7443	11.9857	10.9287	13.5144	13.9736	15.279	14.2557	12.8077	14.4028	14.8663	13.3553	14.2082	13.0812	14.5974	9.69774	9.57572	11.2903	10.1783	15.9544	17.8121	16.9117	16.8927	17.0437	15.6338	16.2695	17.0411	16.3148	14.9638	11.5787
67.5	13.5365	9.65116	11.5749	11.5875	10.5305	14.0116	14.8891	15.7762	14.8923	13.4443	14.1024	14.0973	13.0034	13.7344	12.6074	14.8737	9.81237	9.96045	11.5489	10.4369	15.612	16.9993	16.3769	16.3294	16.4804	16.2079	17.6652	17.9038	17.259	15.908	12.1019
68	13.4744	9.13616	11.2205	11.277	10.22	14.0573	15.1851	15.2333	14.8252	13.3772	14.1231	13.5679	12.7684	13.4864	12.3594	14.7826	9.86345	10.5297	11.7252	10.6132	15.4348	16.2736	16.1334	15.9473	16.0983	16.7825	18.2489	18.5693	17.8669	16.5159	12.6193
68.5	13.7463	8.92507	11.2536	11.3083	10.2513	13.92	15.4871	15.1111	14.8394	13.3914	14.1373	13.8683	12.7696	13.5918	12.4648	14.7017	10.3867	10.5703	11.8862	10.7742	15.2636	15.6111	15.8008	15.5585	15.7095	17.0457	18.5646	18.3698	17.9934	16.6424	12.934
69	13.9962	8.39385	11.1147	11.1683	10.1113	14.0524	16.0088	15.1805	15.0806	13.6326	13.94	13.9821	12.7396	13.5539	12.4269	14.5507	10.4564	10.6275	11.8782	10.7662	15.2281	15.1497	15.0587	15.1455	15.2965	17.2848	19.1713	17.8133	18.0898	16.7388	13.1753
69.5	14.0574	8.38455	10.6983	11.0467	9.98975	13.7948	15.5101	14.0499	14.4516	13.0036	14.0251	13.6353	12.604	13.4215	12.2945	14.3238	10.2495	10.6287	11.734	10.622	15.1994	14.7673	14.4781	14.8149	14.9659	17.604	19.152	17.2656	18.0072	16.6562	13.0525
70	14.1071	8.96606	10.2962	11.1231	10.0661	13.03	14.2611	13.1084	13.4665	12.0185	13.9767	13.6508	12.6292	13.4189	12.2919	14.0193	10.4923	9.99272	11.5015	10.3895	15.2268	14.5499	14.1043	14.627	14.778	17.4934	18.5978	16.7593	17.6168	16.2658	12.8561
70.5	13.5824	9.3017	9.86756	10.9172	9.86021	12.7357	13.7278	12.9963	13.1533	11.7053	13.8501	13.804	12.5107	13.3883	12.2613	13.5879	10.9829	9.24528	11.2721	10.1601	14.6469	14.3957	13.6542	14.2322	14.3832	16.8531	19.0699	16.0859	17.3363	15.9853	12.5921
71	12.9072	9.63459	9.36907	10.6369	9.57994	12.6408	13.3747	12.7181	12.9112	11.4632	13.7876	13.6383	12.4281	13.2846	12.1576	13.1957	11.227	9.17566	11.1995	10.0875	14.1467	14.178	13.2965	13.8737	14.0247	16.0998	19.1429	15.8188	17.0205	15.6695	12.2456
71.5	12.231	10.2731	8.8652	10.4564	9.39943	11.9696	12.5256	12.2897	12.2616	10.8136	13.6339	13.2993	12.3515	13.0949	11.9679	12.6064	11.6868	9.64579	11.313	10.201	13.9783	13.6621	12.9581	13.5328	13.6838	15.3835	17.8424	15.3745	16.2001	14.8491	12.2027
72	11.6098	10.2154	8.36683	10.064	9.00702	11.4853	12.1269	11.9946	11.8689	10.4209	13.086	13.2204	12.2816	12.8626	11.7356	11.964	12.2117	9.91248	11.3627	10.2507	13.6716	13.4721	12.4782	13.2073	13.3583	14.534	17.4368	14.7842	15.585	14.234	12.3795
72.5	11.4358	9.92745	7.98034	9.7812	8.7242	11.4929	12.1636	11.2379	11.6315	10.1835	12.5212	13.2495	12.2564	12.6757	11.5487	11.539	12.1264	10.2025	11.2893	10.1773	13.2786	13.2502	12.026	12.8516	13.0026	13.8784	17.3059	14.1142	15.0995	13.7485	12.1951
73	11.7249	9.6214	7.68835	9.6782	8.6212	11.3552	11.9245	10.2063	11.162	9.71401	11.9336	12.7985	12.1003	12.2774	11.1504	11.48	12.066	10.2091	11.2517	10.1397	13.3467	12.471	11.6095	12.4758	12.6268	13.8844	15.7831	13.3973	14.3549	13.0039	12.1488
73.5	11.8359	9.25395	7.15204	9.41397	8.35697	11.2085	11.4135	9.1373	10.5864	9.13843	11.4336	12.3415	11.66	11.8117	10.6847	11.529	12.3134	9.52492	11.1225	10.0105	13.363	11.887	11.3979	12.216	12.367	14.0264	14.9111	12.4634	13.8003	12.4493	12.5035
74	12.0735	9.26611	6.86247	9.40069	8.34369	11.4703	11.3276	7.93962	10.2458	8.79784	11.4918	12.1929	11.418	11.7009	10.5739	11.5027	12.1174	8.58879	10.7363	9.62432	12.8035	11.6584	11.6596	12.0405	12.1915	13.1812	15.2189	12.3332	13.5778	12.2268	12.5189
74.5	12.7232	9.44206	6.82445	9.66324	8.60624	11.6754	11.5528	6.76254	9.99693	8.54893	12.013	12.1578	11.313	11.8279	10.7009	11.3689	11.7026	8.02434	10.3653	9.25327	12.2799	10.9463	11.8335	11.6866	11.8376	12.5716	14.6197	12.2351	13.1421	11.7911	12.2582
75	12.823	9.22925	6.43615	9.49613	8.43913	11.7436	11.8306	5.39661	9.65692	8.20892	12.4165	12.1573	11.1732	11.9157	10.7887	11.1147	11.9635	7.83941	10.3059	9.19386	11.7782	10.3172	11.329	11.1415	11.2925	12.6371	13.9709	12.0232	12.8771	11.5261	12.2774
75.5	12.6094	9.38875	6.06034	9.35283	8.29583	11.7712	11.9009	4.0217	9.23127	7.78327	12.4672	12.4502	11.4481	12.1218	10.9948	10.7996	11.548	8.02805	10.1252	9.01322	10.8195	10.634	10.9345	10.796	10.947	12.196	14.0357	12.1921	12.808	11.457	12.1368
76	12.8175	9.70873	6.00736	9.5112	8.4542	11.4994	11.9043	3.38776	8.93047	7.48247	12.4726	12.4211	11.8785	12.2574	11.1304	10.3459	10.2483	8.59354	9.72922	8.61722	9.83428	10.9459	10.6336	10.4712	10.6222	11.6234	13.6963	12.32	12.5466	11.1956	11.6171
76.5	12.7157	9.23799	5.54455	9.16608	8.10908	10.9143	12.0167	3.2337	8.72158	7.27358	11.8337	12.2278	12.1416	12.0677	10.9407	10.0956	9.75119	8.93197	9.59291	8.48091	9.33365	11.0959	9.63098	10.0202	10.1712	12.1009	13.083	12.0222	12.402	11.051	11.1442
77	11.7453	9.04435	4.73352	8.50771	7.45071	10.3927	11.9247	3.95743	8.75829	7.31029	11.0103	11.8621	12.3423	11.7382	10.6112	10.3219	9.42144	8.75579	9.49971	8.38771	8.93654	11.2535	8.60615	9.59873	9.74973	12.7025	12.9988	11.7688	12.49	11.139	11.084
77.5	11.295	9.33056	4.37843	8.33465	7.27765	9.94363	11.5986	6.82028	9.45416	8.00616	10.4996	11.2745	12.4079	11.394	10.267	10.8077	8.66642	7.77426	9.08278	7.97078	8.83825	11.0461	8.66547	9.5166	9.6676	12.2752	12.8165	11.4911	12.1943	10.8433	11.16
78	11.3093	9.32572	4.11708	8.2507	7.1937	9.53429	11.3062	10.2106	10.3503	8.90235	10.4143	10.9402	12.0866	11.147	10.02	11.2645	8.62538	6.75304	8.88097	7.76897	9.10661	10.2042	8.69552	9.33543	9.48643	11.7434	12.5607	11.1825	11.8289	10.4779	11.3093
78.5	10.9817	8.81177	3.88218	7.8919	6.8349	9.59042	10.9271	12.5302	11.0159	9.5679	10.5678	10.7332	11.9141	11.0717	9.94472	11.6293	9.09356	5.74524	8.8227	7.7107	9.50758	9.45513	8.61824	9.19365	9.34465	11.5413	12.2807	10.8881	11.5701	10.2191	11.5152
79	11.1763	8.76442	4.58591	8.17555	7.11855	10.1433	10.4365	15.3107	11.9635	10.5155	10.9042	10.5594	11.4175	10.9603	9.83334	11.6932	9.22704	4.71114	8.5438	7.4318	9.92977	8.9457	9.04803	9.30783	9.45883	10.5999	11.6897	10.1195	10.803	9.45203	11.7253
79.5	11.7107	8.88461	5.86756	8.82095	7.76395	10.7808	10.2883	17.698	12.9224	11.4744	10.7806	10.6096	10.722	10.7041	9.57706	11.2433	9.55352	4.55117	8.44933	7.33733	10.1825	8.68718	9.49407	9.45458	9.60558	9.12939	10.8064	9.76777	9.90119	8.55019	11.7326
80	11.5311	8.88292	6.86137	9.0918	8.0348	11.3506	10.2716	18.239	13.2871	11.8391	10.5552	10.8186	10.2737	10.5492	9.42216	10.7509	9.46219	5.63494	8.616	7.504	10.0884	8.94272	9.59013	9.54042	9.69142	8.78197	10.1562	9.62069	9.51963	8.16863	11.3848
80.5	11.2871	8.78216	8.19688	9.42204	8.36504	11.6386	10.3064	18.9628	13.6359	12.1879	10.4527	10.7177	10.1686	10.4463	9.31932	10.3087	9.26599	6.33139	8.63537	7.52337	10.1024	8.99976	9.43343	9.51186	9.66286	8.7049	9.53627	8.8696	9.03692	7.68592	11.0345
81	11.0574	9.14445	9.5097	9.90386	8.84686	11.5731	10.6998	20.0997	14.1242	12.6762	9.96801	10.6367	10.0757	10.2268	9.0998	9.69714	9.47171	6.83596	8.66827	7.55627	9.91474	8.70495	9.01985	9.21318	9.36418	8.18267	8.85182	8.53253	8.52234	7.17134	10.6952
81.5	10.6218	9.58612	9.6435	9.95048	8.89348	11.4032	10.8579	19.8766	14.0459	12.5979	9.54762	10.7213	10.3705	10.2131	9.08613	9.42462	9.41134	7.86678	8.90092	7.78892	9.32745	8.48629	8.82147	8.8784	9.0294	8.26724	8.61037	9.03614	8.63792	7.28692	10.4691
82	10.6677	9.47527	9.54328	9.89541	8.83841	11.1482	10.5553	19.1528	13.6188	12.1708	9.74213	10.6855	10.6396	10.3558	9.22876	9.51044	9.18251	8.03183	8.90826	7.79626	8.94569	8.0928	8.61317	8.55055	8.70155	8.57949	8.5956	8.7265	8.63386	7.28286	10.2819
82.5	10.8102	9.18075	9.97079	9.98725	8.93025	10.8176	10.2367	18.5501	13.2015	11.7535	10.0772	10.2033	10.5961	10.2922	9.16517	8.90308	9.49432	7.26655	8.55465	7.44265	8.57837	7.4419	7.97607	7.99878	8.14978	8.16545	8.59518	8.42911	8.39658	7.04558	10.2327
83	10.4164	8.94142	9.53954	9.63247	8.57547	10.8512	9.95912	16.9089	12.5731	11.1251	10.1261	9.72974	10.5314	10.1291	9.00207	8.61985	9.47439	6.99564	8.36329	7.25129	8.03746	7.59612	7.55732	7.7303	7.8813	8.00768	8.74557	8.8239	8.52572	7.17472	10.2848
83.5	10.2862	8.67601	8.95067	9.3043	8.2473	10.9192	9.47223	15.463	11.9515	10.5035	10.3806	9.51646	10.0998	9.99894	8.87194	9.18857	8.87146	6.9636	8.34121	7.22921	7.63838	7.74684	7.07117	7.48546	7.63646	8.28294	8.7825	8.69364	8.58636	7.23536	10.4114
84	10.0053	8.14719	9.25578	9.13608	8.07908	10.6068	9.42793	14.7459	11.5935	10.1455	10.7358	9.04221	9.20973	9.66259	8.53559	9.36184	8.44201	6.46569	8.08985	6.97785	7.51129	7.37218	6.22981	7.03776	7.18876	8.38492	8.68591	7.88749	8.31944	6.96844	10.2701
84.5	9.15098	8.00574	9.25983	8.80552	7.74852	10.4399	9.57084	13.8812	11.2973	9.8493	10.7124	8.64477	8.68311	9.34677	8.21977	9.57786	7.89993	6.51412	7.9973	6.8853	7.14585	7.45131	5.8761	6.82442	6.97542	8.71349	8.42654	7.63047	8.25683	6.90583	10.1049
85	9.21429	8.00627	8.78715	8.66924	7.61224	10.1259	9.52535	13.3381	10.9965	9.54845	10.2157	8.94373	8.62501	9.26147	8.13447	10.585	7.28009	7.0472	8.3041	7.1921	6.84164	7.66657	5.72501	6.7444	6.8954	9.06707	7.87764	7.33631	8.09367	6.74267	10.1769
85.5	9.71574	8.01581	9.33392	9.02182	7.96482	9.50575	9.58193	13.2907	10.7928	9.34481	9.88493	9.02411	8.02903	8.97936	7.85236	10.819	6.91918	7.37384	8.37069	7.25869	6.66603	7.55372	5.51214	6.5773	6.7283	8.90837	7.46441	6.70516	7.69264	6.34164	10.0886
86	9.82115	8.1802	9.78742	9.26292	8.20592	9.35856	9.84327	12.8608	10.6875	9.23954	9.6208	8.78738	7.64932	8.68583	7.55883	10.2677	6.97321	7.41825	8.21971	7.10771	6.54011	7.75138	5.79116	6.69422	6.84522	8.33039	7.51867	6.47746	7.44217	6.09117	9.82996
86.5	9.95434	8.46418	9.68857	9.36903	8.31203	9.18664	9.61945	12.3014	10.3691	8.92115	9.38747	9.00115	8.14249	8.8437	7.7167	10.1859	7.1751	7.74418	8.36838	7.25638	6.47904	8.35518	5.96889	6.93437	7.08537	7.82593	7.81523	6.81246	7.48454	6.13354	9.87732
87	10.252	8.47002	10.0905	9.60418	8.54718	8.6539	9.52948	12.6375	10.2736	8.82562	9.65381	8.92575	8.62248	9.06735	7.94035	9.494	7.44378	7.61023	8.18267	7.07067	6.78487	8.56668	5.78755	7.04637	7.19737	7.49794	8.45308	7.51485	7.82196	6.47096	9.88715
87.5	10.0455	8.7606	10.6208	9.80897	8.75197	8.86622	9.77092	12.7367	10.458	9.00995	10.2425	8.64994	8.63649	9.17632	8.04932	8.70449	7.81294	7.09667	7.87137	6.75937	7.31748	8.80346	5.97868	7.36654	7.51754	7.37986	8.85384	8.43476	8.22282	6.87182	9.66797
88	9.64638	9.10058	10.5564	9.76779	8.71079	8.88586	9.74226	12.7549	10.461	9.01301	10.6931	9.25129	9.48651	9.81029	8.68329	8.6842	8.09456	6.8568	7.87852	6.76652	7.77972	8.93726	6.26845	7.66181	7.81281	7.76811	8.97034	9.76962	8.83602	7.48502	9.6363
88.5	9.69054	9.31788	11.0438	10.0174	8.96042	8.86891	9.39691	12.7362	10.334	8.88602	11.0829	10.6024	10.2379	10.641	9.51405	9.33821	8.71569	6.20709	8.087	6.975	8.24634	9.43577	6.45134	8.04448	8.19548	8.19663	8.37103	11.0584	9.20869	7.85769	9.91934
89	9.65992	9.60767	11.5792	10.2823	9.22526	9.2558	9.37308	12.7909	10.4733	9.02526	11.3803	10.9935	10.2306	10.8681	9.74113	9.57385	8.97229	5.78608	8.11074	6.99874	8.50317	9.62232	6.82114	8.31555	8.46655	8.54668	7.7128	11.8567	9.37205	8.02105	9.94214
89.5	10.8859	11.05	13.5585	11.8315	10.7745	11.1346	9.59962	12.9196	11.218	9.76995	12.3043	13.9693	10.8671	12.3802	11.2532	11.9556	11.0256	5.03515	9.33877	8.22677	9.42145	11.5234	8.03294	9.65926	9.81026	9.07456	6.40083	13.5687	9.68137	8.33037	11.2281
90	5.21949	5.34917	6.83713	5.80193	4.74493	5.58781	4.02456	5.44763	5.02	3.572	5.65675	7.42734	4.87424	5.98611	4.85911	6.2997	5.79618	1.74501	4.61363	3.50163	4.31927	5.90379	3.93847	4.72051	4.87151	4.00003	2.05039	6.44293	4.16445	2.81345	5.4512
