# Supplementary material for: The aroma of TEMED as an activation and stabilizing signal for the antibacterial enzyme HEWL
Source: PLoS One. 2020 May 19;15(5):e0232953. doi: 10.1371/journal.pone.0232953 (PMC7236982; doi:10.1371/journal.pone.0232953)
Supplement: S1 Data — (ZIP) [file pone.0232953.s010.zip › Raw_data_related_to_TEMED_paper_PLOS_ONE/DSF raw data different concentrations.xlsx]

## Sheet: 2019-02-22  native48hrs and inc
	Temperature	A1	A2	A3	A4	A5	A6	A7	A8	A9	A10	A11	A12	B1	B2	B3	B4	B5	B6	B7	B8	B9	B10	B11	B12	C1	C2	C3	C4	C5	C6	C7	C8	C9	C10	C11	C12	D1	D2	D3	D4	D5	D6	D7	D8	D9	D10	D11	D12
	20	2396.1	2189.17	2269.72	2230.23	2241.25	2378.14	2239.66	2261.27	2205.46	2239.37	2162.2	2208.95	2170.6	2186.8	2186.25	2283.77	2178.24	2187.95	2340.69	2158.32	2190.97	2150.72	2151.83	2344	2207.1	2221.87	2217	2818.27	2123.04	2192.41	2317.77	2533.24	2450.92	2420.66	2306.18	2269.79	2277.81	2221.55	2341.02	2706.17	2624.59	2575.89	2607.19	2737.06	2659.7	2818.49	29716.5	14987.7
	20.5	2394.43	2188.6	2268.79	2228.87	2240.04	2376.36	2238.52	2259.95	2204.54	2237.88	2161	2208.29	2170.37	2186.38	2187.36	2281.85	2177.48	2186.58	2339.41	2157.11	2190.45	2149.74	2150.52	2343.8	2206.18	2221.17	2215.61	2818.04	2122.29	2190.65	2315.77	2528.47	2448	2417.55	2304.43	2267.75	2280.14	2221.58	2342.62	2699.46	2628.22	2573.71	2604.35	2732.4	2652.76	2810.88	29328.9	14937
	21	2392.76	2188.04	2267.85	2227.51	2238.84	2374.58	2237.38	2258.63	2203.62	2236.4	2159.8	2207.64	2170.14	2185.95	2188.48	2279.93	2176.71	2185.21	2338.12	2155.9	2189.94	2148.76	2149.22	2343.59	2205.26	2220.46	2214.21	2817.81	2121.53	2188.9	2313.77	2523.71	2445.07	2414.44	2302.68	2265.72	2282.47	2221.61	2344.23	2692.75	2631.86	2571.54	2601.52	2727.74	2645.82	2803.28	28941.3	14886.2
	21.5	2391.09	2187.47	2266.92	2226.15	2237.63	2372.79	2236.23	2257.31	2202.7	2234.91	2158.61	2206.98	2169.9	2185.53	2189.59	2278.01	2175.95	2183.84	2336.83	2154.69	2189.42	2147.78	2147.91	2343.39	2204.33	2219.75	2212.82	2817.58	2120.78	2187.14	2311.77	2518.94	2442.15	2411.34	2300.93	2263.68	2284.79	2221.64	2345.84	2686.04	2635.49	2569.36	2598.69	2723.09	2638.89	2795.68	28553.6	14835.5
	22	2389.42	2186.9	2265.99	2224.79	2236.42	2371.01	2235.09	2255.99	2201.78	2233.43	2157.41	2206.32	2169.67	2185.11	2190.71	2276.09	2175.18	2182.46	2335.55	2153.48	2188.9	2146.8	2146.61	2343.18	2203.41	2219.05	2211.43	2817.35	2120.02	2185.38	2309.77	2514.18	2439.23	2408.23	2299.18	2261.65	2287.12	2221.67	2347.44	2679.33	2639.13	2567.19	2595.85	2718.43	2631.95	2788.08	28166	14784.7
	22.5	2387.74	2186.33	2265.05	2223.43	2235.21	2369.23	2233.95	2254.67	2200.86	2231.94	2156.22	2205.67	2169.43	2184.68	2191.82	2274.17	2174.41	2181.09	2334.26	2152.27	2188.39	2145.82	2145.3	2342.98	2202.49	2218.34	2210.04	2817.13	2119.27	2183.62	2307.77	2509.42	2436.31	2405.12	2297.43	2259.62	2289.45	2221.7	2349.05	2672.63	2642.76	2565.01	2593.02	2713.77	2625.01	2780.48	27778.4	14734
	23	2386.07	2185.76	2264.12	2222.07	2234.01	2367.45	2232.81	2253.35	2199.94	2230.46	2155.02	2205.01	2169.2	2184.26	2192.93	2272.26	2173.65	2179.72	2332.98	2151.06	2187.87	2144.84	2144	2342.77	2201.57	2217.63	2208.64	2816.9	2118.51	2181.86	2305.77	2504.65	2433.38	2402.01	2295.68	2257.58	2291.78	2221.73	2350.65	2665.92	2646.39	2562.84	2590.18	2709.12	2618.07	2772.88	27390.8	14683.2
	23.5	2384.66	2185.09	2263.54	2220.85	2232.98	2365.78	2231.58	2251.99	2199.48	2228.89	2153.79	2204.49	2168.92	2183.91	2193.8	2270.53	2172.45	2178.62	2331.83	2150.56	2187.35	2144.08	2142.66	2342.61	2201.02	2217.06	2207.46	2816.87	2117.79	2180.54	2303.7	2500.21	2430.49	2399.02	2294.16	2255.38	2293.52	2221.83	2351.97	2659.39	2648.87	2560.72	2587.16	2704.46	2611.5	2765.33	26985.2	14620.3
	24	2383.35	2184.49	2262.79	2219.95	2231.76	2364.28	2230.51	2250.8	2199.29	2227.59	2152.43	2204.03	2168.75	2183.73	2194.61	2269.14	2170.98	2177.32	2331.08	2150.57	2186.7	2142.96	2141.36	2342.71	2200.71	2216.33	2206.5	2817.04	2117.22	2179.33	2302.06	2496.21	2427.67	2396.38	2292.96	2253.4	2294.92	2221.69	2353.06	2652.64	2650.68	2558.84	2583.84	2700.18	2605.45	2757.79	26573.7	14544.5
	24.5	2382.49	2183.82	2262.19	2219.18	2230.57	2363.16	2229.46	2249.61	2198.81	2226.38	2151.21	2203.63	2168.39	2183.96	2195.01	2267.81	2169.69	2176.14	2330.42	2150.49	2185.81	2141.9	2140.24	2342.74	2200.39	2215.25	2205.82	2816.99	2116.51	2178.5	2300.55	2492.86	2425.02	2393.87	2291.55	2251.67	2295.81	2221.41	2353.77	2645.87	2651.78	2557.05	2580.39	2695.95	2599.93	2750.06	26169.4	14455.1
	25	2381.55	2183.27	2261.34	2218.37	2229.5	2362.12	2228.41	2248.34	2198.29	2225.47	2150.59	2203.2	2168.06	2184.16	2195.15	2266.63	2168.41	2175.27	2330.08	2150.67	2184.89	2140.86	2139.13	2342.8	2200.14	2213.89	2205.24	2816.58	2115.74	2177.52	2299.24	2489.87	2422.58	2391.4	2290.27	2249.94	2296.49	2220.92	2354.02	2639.47	2652.28	2555.2	2576.79	2691.95	2595.03	2742.46	25771.7	14352.9
	25.5	2380.37	2182.7	2260.39	2217.56	2228.57	2360.94	2227.31	2247.11	2197.22	2224.58	2150.21	2202.69	2167.34	2184.24	2195.04	2265.47	2166.86	2174.65	2329.6	2150.92	2184.23	2139.76	2138.11	2342.93	2199.92	2212.8	2204.78	2816.3	2115.03	2176.65	2298.16	2487.05	2420.18	2389.18	2289.02	2248.21	2296.41	2220.28	2354.26	2633.03	2652.57	2553.15	2572.98	2688.14	2590.29	2734.99	25383.8	14238
	26	2379.15	2182.09	2259.5	2216.47	2227.48	2359.72	2226.4	2246.13	2195.71	2223.89	2149.93	2202.04	2166.75	2183.84	2194.71	2264.43	2165.57	2174.08	2328.95	2150.74	2183.54	2138.87	2137.27	2343.19	2199.42	2211.54	2204.09	2815.73	2114.41	2175.6	2297.39	2484.07	2417.83	2386.96	2287.26	2246.5	2296.37	2219.61	2354.05	2626.84	2652.64	2551.06	2568.94	2684.43	2585.74	2727.45	25002.1	14114.7
	26.5	2377.89	2181.46	2259.02	2215.2	2226.67	2358.47	2225.49	2245.31	2193.96	2223.3	2150.03	2201.24	2165.86	2183.42	2194.38	2263.32	2164.71	2173.7	2327.95	2150.4	2183.03	2138.14	2136.45	2343.35	2198.6	2210.26	2203.45	2814.96	2113.68	2174.64	2296.16	2481.11	2415.4	2384.4	2285.27	2244.85	2296.31	2219.1	2353.29	2621.16	2651.86	2548.86	2565	2680.5	2581.33	2719.85	24619.2	13984.4
	27	2376.37	2181.08	2258.35	2213.78	2225.79	2357.19	2224.96	2244.51	2192.56	2222.63	2150.05	2200.31	2165.11	2182.76	2194.22	2262.09	2163.75	2173.22	2327.06	2150.15	2182.7	2137.43	2135.59	2343.63	2197.9	2209.33	2202.79	2814.18	2113.08	2173.38	2294.82	2477.71	2412.96	2381.64	2283.31	2243.03	2296.24	2218.52	2352.63	2615.95	2650.64	2546.24	2560.96	2676.55	2577.16	2712.26	24228.4	13847.9
	27.5	2374.87	2180.74	2257.9	2212.43	2224.99	2356.11	2224.55	2244.06	2191.28	2222	2149.77	2199.43	2164.51	2182.18	2193.81	2260.94	2162.97	2172.55	2326.03	2149.57	2182.21	2136.67	2135.06	2344.01	2197.13	2208.57	2201.47	2813.71	2112.52	2172.42	2293.33	2474.26	2410.25	2378.97	2281.24	2241.25	2296.19	2218.25	2352.08	2611.06	2648.77	2543.34	2557.03	2672.63	2572.97	2704.65	23833.6	13706.4
	28	2373.48	2180.55	2257.33	2211.24	2224.17	2354.9	2224.11	2243.6	2190.2	2221.45	2149.58	2198.58	2164.38	2181.53	2193.41	2260.02	2162.36	2171.7	2325.15	2148.83	2181.72	2135.84	2134.65	2344.75	2196.4	2207.64	2199.97	2812.92	2111.86	2171.37	2291.77	2470.77	2407.64	2375.82	2278.96	2239.74	2296.3	2218.12	2351.11	2606.6	2646.36	2540.25	2553.07	2668.58	2568.99	2696.94	23431.9	13563.8
	28.5	2372.11	2180.44	2256.49	2210.34	2223.44	2353.63	2223.49	2243.03	2189.43	2220.91	2149.29	2197.96	2164.24	2181.3	2193.26	2258.8	2161.82	2170.7	2324.49	2148.2	2181.2	2134.8	2134.19	2345.5	2195.67	2206.52	2198.57	2812.04	2111.09	2170.26	2289.72	2467.32	2405.07	2372.43	2276.86	2238.32	2296.22	2217.85	2350.14	2602.41	2643.38	2537.13	2549.35	2664.56	2564.94	2689.33	23036.8	13423.1
	29	2370.64	2180.08	2255.3	2209.44	2222.64	2352.24	2222.63	2242.18	2188.8	2220.09	2148.66	2197.41	2164.33	2181.03	2192.96	2257.58	2160.94	2169.84	2324.11	2147.42	2180.69	2133.77	2133.67	2346.02	2195.38	2205.6	2196.81	2811.05	2110.21	2169.09	2287.93	2464.03	2402.54	2369.25	2274.81	2236.65	2295.93	2217.62	2349.23	2598.39	2640.36	2534.04	2545.91	2660.51	2560.88	2681.89	22649.1	13285.1
	29.5	2369.11	2179.46	2253.98	2208.91	2221.93	2350.78	2221.39	2241.26	2187.99	2219.41	2148.08	2196.94	2164.29	2180.71	2192.62	2256.45	2160.02	2169.05	2323.7	2146.58	2180.29	2132.98	2133.22	2346.68	2195.04	2204.47	2194.92	2809.99	2109.4	2167.98	2286.27	2460.89	2399.93	2366.36	2272.66	2235.07	2295.49	2217.31	2347.81	2594.37	2637.23	2531.28	2542.58	2656.77	2556.65	2674.72	22270.8	13151.1
	30	2367.61	2178.78	2252.49	2208.33	2221	2349.13	2220.12	2240	2187.23	2218.61	2147.51	2196.21	2164.05	2180.33	2192.65	2255.33	2158.84	2168.42	2323.13	2145.79	2179.98	2132.32	2132.51	2347.39	2194.55	2203.34	2193.66	2808.72	2108.42	2166.6	2284.91	2457.64	2397.34	2363.26	2270.61	2233.69	2294.75	2216.52	2346.45	2590.22	2634.31	2528.71	2539.33	2652.81	2552.58	2667.87	21901.1	13019.5
	30.5	2366.13	2177.87	2251.32	2207.83	2220.19	2347.94	2218.75	2238.76	2186.67	2217.55	2146.95	2195.28	2163.63	2180.05	2192.6	2253.99	2157.78	2168.08	2322.61	2145.48	2179.43	2131.76	2131.88	2347.88	2194.28	2202.27	2192.34	2807.35	2107.32	2165.4	2283.52	2454.33	2394.69	2360.51	2268.77	2232.19	2294.1	2215.56	2345.34	2586.17	2631.46	2526.34	2536.54	2649.17	2548.48	2661.37	21542	12889.2
	31	2364.47	2177.05	2250.35	2207.39	2219.36	2347.06	2217.6	2237.47	2185.89	2216.58	2146.49	2194.15	2163.07	2179.67	2192.5	2252.77	2156.66	2167.81	2321.91	2145.2	2178.89	2131.45	2131.37	2348.37	2193.9	2201.67	2191.15	2806	2106.22	2164.2	2282.45	2451.28	2392.07	2357.72	2267.01	2230.85	2293.5	2214.83	2344.4	2582.23	2628.96	2524.08	2533.9	2645.56	2544.75	2654.85	21179.9	12755.3
	31.5	2362.94	2176.59	2249.53	2206.96	2218.65	2346.62	2216.86	2236.48	2185.16	2215.72	2146.49	2193.01	2162.32	2179.5	2192.48	2251.65	2155.66	2167.27	2321.38	2145.1	2178.15	2131.27	2130.96	2349.35	2193.14	2201.12	2190.47	2804.73	2105.32	2163.03	2281.46	2448.03	2389.49	2354.86	2265.21	2229.64	2292.99	2213.87	2343.81	2578.46	2626.76	2521.89	2531.15	2642.52	2541.43	2648.47	20813.4	12618.6
	32	2361.67	2176.22	2249.1	2206.41	2217.98	2346.28	2216.31	2235.73	2184.55	2214.92	2146.49	2191.78	2161.51	2179.41	2192.22	2250.55	2154.62	2166.68	2320.85	2145.1	2177.26	2130.84	2130.54	2350.31	2192.22	2200.89	2190.06	2803.55	2104.25	2161.76	2280.32	2445	2387.2	2351.61	2263.69	2228.62	2292.58	2213.13	2343.87	2574.99	2624.51	2519.75	2528.55	2639.35	2538.58	2642.33	20439.7	12478.1
	32.5	2360.57	2176	2248.95	2206.14	2217.2	2346.2	2215.73	2235.11	2183.88	2214.12	2146.66	2190.88	2160.78	2179.06	2191.8	2249.36	2153.88	2165.78	2320.59	2145.34	2176.4	2130.28	2130.22	2351.18	2191.68	2200.72	2189.58	2802.27	2103.28	2160.7	2278.75	2442.19	2384.97	2348.54	2262.26	2227.64	2292.28	2212.56	2343.87	2572.04	2622.5	2517.98	2526.24	2636.61	2535.91	2636.29	20054.5	12336.5
	33	2359.55	2176.12	2248.6	2205.83	2216.58	2345.87	2215.47	2234.75	2183.3	2213.71	2146.7	2190.34	2160.13	2178.47	2191.44	2248.24	2153.13	2164.62	2320.5	2145.3	2175.69	2129.85	2129.75	2352.23	2190.97	2200.63	2189.48	2801.41	2102.48	2159.4	2277.37	2439.5	2382.71	2345.38	2260.97	2226.7	2291.91	2212.26	2343.84	2569.3	2620.8	2516.58	2523.93	2634	2533.55	2630.44	19659.2	12193.1
	33.5	2358.67	2176.23	2248.09	2205.18	2215.83	2345.34	2215.09	2234.34	2182.9	2213.08	2146.73	2189.84	2159.62	2177.92	2191.03	2247.17	2152.26	2163.32	2320.62	2145.09	2175.11	2129.16	2129.19	2353.35	2190.58	2200.24	2189.37	2800.65	2101.76	2158.15	2275.95	2436.63	2380.54	2342.59	2259.95	2225.63	2291.6	2212.18	2343.82	2566.86	2619.38	2515.55	2521.81	2631.87	2531.59	2625.23	19260.7	12047.2
	34	2358.07	2176.12	2247.41	2204.7	2214.91	2344.54	2214.78	2233.87	2182.49	2212.64	2146.46	2189.4	2159.35	2176.94	2190.45	2246.18	2151.62	2162.1	2320.48	2145	2174.85	2128.36	2128.65	2354.01	2190.69	2199.87	2189.17	2799.75	2100.99	2156.89	2274.49	2433.85	2378.51	2339.86	2259.05	2224.78	2291.42	2212.43	2343.76	2564.89	2617.99	2514.8	2519.89	2629.85	2529.89	2620.44	18860	11896.2
	34.5	2357.26	2175.97	2246.67	2204.07	2214.09	2344.08	2214.45	2233.35	2182.11	2212.06	2146.25	2188.97	2159.37	2176.07	2190.14	2245.16	2151.05	2160.86	2320.21	2144.68	2174.84	2127.62	2128.24	2354.21	2191.28	2199.23	2189	2799.01	2100.22	2155.77	2273.2	2431.02	2376.6	2337.41	2258.18	2223.6	2291.52	2212.93	2343.43	2563.21	2617.14	2514.35	2518.47	2628.43	2528.34	2616.08	18461.7	11735.9
	35	2356.26	2175.72	2245.71	2203.26	2213.78	2343.43	2214.31	2232.89	2181.75	2211.39	2145.97	2188.34	2159.4	2175.65	2189.86	2244.11	2150.39	2159.97	2319.81	2144.3	2174.88	2127.07	2127.98	2354.1	2191.92	2198.42	2188.86	2798.43	2099.55	2154.63	2272.36	2428.25	2374.91	2335.04	2257.24	2221.98	2291.89	2213.87	2343.23	2561.82	2616.48	2514.37	2517.4	2627.49	2527.5	2612.53	18074.9	11557.2
	35.5	2355.25	2175.26	2244.74	2202.41	2213.27	2342.86	2214.02	2232.28	2181.11	2210.57	2145.87	2187.36	2159.46	2175.52	2189.59	2243.15	2149.8	2159.31	2319.22	2144.08	2174.83	2126.54	2127.87	2353.32	2192.58	2197.68	2188.31	2797.53	2098.84	2153.68	2271.38	2425.7	2373.5	2332.79	2256.38	2220.16	2292.43	2214.85	2342.91	2561.02	2616.07	2514.51	2516.77	2626.83	2527.29	2609.66	17697.3	11357.4
	36	2354.61	2174.83	2244.09	2202	2213.15	2342.34	2213.95	2231.81	2180.74	2210.04	2145.84	2186.29	2159.41	2175.47	2189.29	2242.33	2149.26	2158.97	2318.65	2144.22	2174.75	2126.2	2127.86	2352.44	2193.24	2197.21	2188.06	2796.44	2098.07	2152.88	2270.55	2423.6	2372.08	2330.26	2255.47	2218.26	2292.96	2215.63	2342.77	2561.03	2616	2514.98	2516.56	2626.45	2527.31	2607.52	17329.1	11137.3
	36.5	2353.62	2174.73	2243.78	2201.59	2213.13	2342.05	2213.56	2231.52	2180.64	2209.32	2145.8	2185.1	2159.44	2175.79	2189.21	2241.51	2148.29	2158.82	2318.25	2144.34	2174.5	2126.03	2127.82	2351.38	2193.67	2196.61	2187.7	2795.95	2097.36	2152.02	2269.65	2421.83	2370.57	2327.71	2254.61	2216.15	2293.44	2216.42	2342.71	2561.31	2616.54	2515.9	2516.93	2626.28	2527.71	2606.23	16970.6	10900.9
	37	2353	2175	2243.56	2201.53	2213	2341.37	2213.26	2231.36	2180.66	2208.76	2145.91	2183.94	2159.38	2176.03	2189.15	2240.88	2147.49	2158.67	2318.15	2145.04	2174.1	2125.99	2127.72	2350.62	2193.91	2196.17	2187.32	2795.41	2097.03	2151.17	2268.84	2420.36	2368.83	2325.23	2253.86	2214.36	2293.62	2216.97	2342.98	2562.28	2617.71	2517.2	2517.61	2626.29	2528.7	2605.55	16619.6	10656.7
	37.5	2352.73	2175.48	2243.63	2201.41	2212.61	2340.85	2212.98	2231.43	2180.76	2208.54	2146.09	2182.78	2159.58	2176.18	2188.93	2240.48	2146.72	2158.41	2318.34	2145.83	2174.01	2126	2127.67	2350.03	2194.03	2196.06	2187.17	2794.95	2096.58	2150.22	2267.87	2419.04	2367.05	2322.62	2253.19	2213.08	2293.81	2217.45	2343.4	2563.79	2619.63	2518.41	2518.54	2626.49	2529.74	2605.35	16271.5	10419.1
	38	2352.55	2176.27	2243.74	2201.71	2212.34	2340.44	2212.98	2231.63	2181.15	2208.39	2146.24	2181.79	2159.75	2176.35	2188.78	2240.16	2145.71	2158.03	2318.74	2146.71	2174.23	2125.98	2127.92	2349.72	2194.36	2196.06	2187.53	2794.84	2096.03	2149.19	2267.18	2417.81	2365.23	2320.09	2252.34	2212.22	2293.97	2218.18	2344.46	2565.61	2622.24	2520.18	2519.88	2627.11	2531.17	2605.76	15927.2	10195.5
	38.5	2351.97	2177	2243.58	2201.92	2212.01	2340.04	2212.88	2231.92	2181.19	2208.02	2146.57	2180.73	2160.2	2176.43	2188.75	2239.84	2144.64	2157.39	2319.24	2147.52	2174.51	2126.09	2128.31	2349.01	2194.78	2196.05	2187.7	2795.25	2095.36	2147.79	2266.43	2416.41	2363.54	2318.09	2251.29	2211.57	2294.33	2219.15	2345.77	2567.18	2625.15	2522.11	2521.39	2628.1	2532.95	2606.54	15586.9	9989.81
	39	2351.7	2177.67	2243.33	2202.29	2211.79	2339.54	2213.15	2232.05	2181.09	2207.87	2146.92	2179.99	2160.36	2176.47	2188.58	2239.4	2144.04	2156.53	2319.92	2148.29	2174.97	2126.16	2129.06	2348.64	2195.34	2196.33	2188.03	2795.39	2094.6	2146.42	2266.06	2414.93	2362.17	2316.41	2250.36	2211.02	2294.92	2220.08	2347.38	2569.16	2628.17	2524.27	2523.17	2629.45	2535.14	2607.5	15250.6	9801.97
	39.5	2351.21	2177.98	2242.9	2202.55	2211.72	2339.43	2213.43	2232.13	2181.04	2207.8	2147.11	2179.45	2160.51	2176.51	2188.24	2238.79	2143.17	2155.82	2320.7	2148.91	2175.64	2126.25	2130.06	2348.22	2196.04	2196.62	2188.44	2795.51	2093.28	2144.96	2265.63	2413.32	2360.96	2314.78	2249.4	2210.34	2295.59	2221.24	2349	2571.12	2630.63	2526.69	2525.06	2630.78	2537.53	2608.76	14919.7	9629.03
	40	2350.46	2178.25	2242.45	2203.2	2211.72	2339.47	2213.83	2232.01	2181.16	2207.6	2147.31	2179.17	2160.31	2176.32	2187.91	2238.04	2142.29	2155.29	2321.29	2149.49	2176.02	2126.28	2131.02	2347.88	2196.95	2196.96	2188.83	2795.64	2091.88	2143.53	2265.45	2411.81	2360.1	2313.66	2248.56	2209.47	2296.26	2222.23	2350.86	2572.99	2632.04	2529.56	2527.2	2632.34	2540.53	2610.34	14593	9465.43
	40.5	2349.75	2178.49	2242.2	2203.48	2211.75	2339.49	2213.89	2231.87	2181.31	2207.47	2147.52	2178.93	2160.17	2175.94	2187.55	2237.17	2141.55	2154.67	2321.64	2150.09	2176.36	2126.27	2131.86	2347.68	2197.94	2197.06	2189.18	2795.45	2090.61	2142.01	2265.21	2410.43	2359.16	2312.8	2247.93	2208.33	2297.15	2222.95	2352.44	2575.1	2632.53	2532.32	2529.34	2634.07	2543.43	2611.95	14269.9	9309.22
	41	2349.32	2178.96	2242.35	2203.95	2211.85	2339.72	2214.05	2231.78	2181.57	2207.44	2147.63	2178.99	2159.94	2175.74	2187.29	2236.09	2141.37	2154.19	2322.26	2150.86	2176.88	2126.14	2132.61	2347.66	2198.93	2196.88	2189.62	2794.92	2089.52	2140.58	2265.24	2409.28	2358.32	2311.89	2247.69	2207.39	2297.98	2223.67	2353.83	2577.69	2632.38	2535.19	2531.74	2635.64	2546.44	2613.81	13951.5	9158.86
	41.5	2348.71	2179.48	2242.51	2204.47	2211.93	2340.16	2213.96	2231.75	2181.8	2207.27	2147.69	2178.93	2159.86	2175.37	2187.35	2235.09	2140.85	2153.89	2322.62	2151.93	2177.53	2126.18	2133.11	2347.65	2199.83	2196.59	2190.26	2794.37	2088.54	2139.01	2264.93	2408.27	2357.31	2311.18	2247.55	2206.47	2298.7	2224.57	2354.92	2580.24	2631.86	2538.19	2533.95	2637.11	2549.4	2615.8	13640.4	9012.81
	42	2348.45	2180.41	2242.96	2205	2211.96	2340.26	2213.96	2231.54	2181.99	2207.09	2147.78	2178.65	2159.9	2175	2187.37	2234.15	2140.57	2153.38	2323.07	2153.06	2178.05	2126.28	2133.25	2347.45	2200.7	2196.27	2190.88	2794.03	2087.55	2137.46	2264.84	2407.67	2356.62	2310.77	2247.56	2205.9	2299.86	2225.44	2356.16	2582.7	2631.49	2541.36	2536.09	2638.8	2552.46	2617.93	13336.5	8871.25
	42.5	2348.32	2181.43	2243.27	2205.22	2212.05	2340.24	2213.76	2231.18	2182.28	2206.95	2147.7	2178.14	2160.03	2174.79	2187.87	2233.28	2140.08	2152.76	2323.74	2154.39	2178.84	2126.54	2133.26	2347.06	2201.49	2195.76	2191.37	2793.71	2086.74	2135.75	2264.59	2407.21	2355.63	2310.15	2247.72	2205.63	2300.91	2226.6	2357.09	2585.27	2632.13	2544.56	2538.07	2640.17	2555.08	2620.02	13041	8734.23
	43	2348.35	2182.39	2243.58	2205.75	2212.24	2340.25	2213.7	2230.96	2182.53	2206.69	2147.69	2177.74	2160.42	2174.75	2188.27	2232.35	2139.73	2152.37	2324.82	2155.75	2179.87	2127.07	2133.07	2346.63	2202.12	2195.48	2191.89	2793.8	2085.72	2134.21	2264.6	2406.87	2354.92	2309.47	2248.01	2205.64	2301.64	2227.98	2358.32	2587.28	2633.48	2547.99	2539.87	2641.24	2557.68	2622.14	12756.3	8600.12
	43.5	2348.3	2183.45	2243.61	2206.2	2212.46	2340.05	2213.61	2230.67	2183.12	2206.63	2147.59	2177.35	2160.65	2174.67	2188.51	2231.62	2138.72	2151.85	2325.53	2157.18	2180.99	2127.89	2132.89	2346.22	2202.88	2195.66	2192.64	2794.11	2084.59	2132.77	2264.5	2406.81	2354.35	2308.83	2248.55	2205.69	2302.53	2229.56	2359.57	2588.92	2635.22	2551.65	2541.38	2642.2	2560.12	2623.8	12479.2	8469.22
	44	2348.41	2184.64	2243.74	2206.62	2212.94	2339.68	2213.79	2230.73	2183.86	2206.96	2147.65	2177	2160.92	2174.83	2188.59	2230.85	2137.88	2151.25	2326.74	2158.45	2182.2	2128.62	2132.69	2345.5	2203.94	2196.04	2193.24	2794.45	2083.12	2131.48	2264.92	2407.19	2354.33	2308.03	2249.27	2206.13	2303.51	2231.24	2361.13	2590.22	2636.93	2555.23	2542.78	2643.06	2562.32	2625.13	12204.6	8342.6
	44.5	2348.45	2185.75	2243.82	2207.24	2213.7	2339.69	2213.98	2231.28	2184.68	2207.32	2147.91	2177	2161.21	2175.32	2189.04	2230.03	2137.05	2150.9	2327.92	2159.75	2183.87	2129.57	2132.73	2344.98	2205.03	2196.72	2194.06	2794.6	2081.91	2130.11	2265.52	2407.72	2354.24	2307.43	2250.16	2206.36	2303.96	2232.91	2362.81	2591.45	2638.56	2558.42	2543.96	2643.54	2563.94	2625.8	11932.2	8219.01
	45	2348.66	2186.89	2244.17	2208.28	2214.81	2339.77	2214.45	2232.55	2185.36	2207.85	2148.57	2177.36	2161.69	2176.03	2189.18	2229.3	2136.48	2150.49	2329.3	2161.18	2185.58	2130.78	2133.2	2344.58	2206.4	2197.44	2195.28	2794.79	2080.52	2128.77	2266.42	2408.57	2354.81	2307.58	2251.36	2206.85	2304.69	2234.65	2364.79	2592.32	2639.43	2561.17	2544.92	2643.85	2565.35	2625.56	11661.9	8097
	45.5	2348.75	2188.31	2244.72	2209.31	2216.14	2340.31	2215.2	2233.77	2186.27	2208.75	2149.26	2177.78	2161.87	2176.71	2189.75	2228.64	2135.92	2149.76	2330.88	2162.9	2187.21	2132.21	2134.05	2343.98	2208.27	2198.65	2196.58	2794.92	2079.24	2127.25	2267.51	2409.72	2355.83	2308.19	2252.8	2207.65	2305.68	2236.53	2366.51	2593.04	2639.74	2563.55	2545.55	2643.99	2566.29	2624.22	11392.3	7976.64
	46	2349.25	2189.75	2245.65	2210.55	2217.43	2341.25	2216.1	2235.3	2186.95	2209.73	2150.11	2178.29	2162.46	2177.4	2190.54	2227.89	2135.73	2149.44	2333.13	2164.78	2189.24	2133.79	2135.12	2343.64	2210.26	2200.03	2197.87	2795.21	2077.83	2125.7	2269.14	2411.04	2357.4	2309.46	2254.2	2208.74	2306.45	2238.2	2368.44	2593.24	2640.17	2565.41	2545.59	2643.72	2566.66	2621.94	11127.2	7857.37
	46.5	2350.14	2191.12	2246.87	2211.82	2218.78	2342.55	2217.32	2236.77	2187.9	2210.38	2151.17	2179.09	2162.96	2178.12	2191.23	2227.19	2135.7	2149.01	2335.38	2167.14	2191.63	2135.74	2136.46	2343.49	2212.32	2201.45	2199.59	2796	2076.73	2124.08	2271.24	2412.6	2359.15	2311.7	2255.94	2210.01	2307.03	2239.74	2370.29	2593.09	2641.16	2567.05	2544.99	2642.81	2566.35	2618.58	10869.2	7738.61
	47	2351.3	2192.72	2248.25	2213.53	2220.27	2343.79	2218.75	2238.3	2189.22	2211.26	2152.24	2179.79	2163.45	2178.56	2191.95	2226.74	2135.81	2148.49	2337.98	2169.84	2194.25	2137.92	2138.2	2343.39	2214.93	2203.21	2201.49	2797.31	2075.63	2122.46	2273.99	2414.47	2361.75	2314.47	2258.12	2212.06	2307.99	2241.49	2372.03	2592.26	2643.06	2568.7	2543.7	2641.5	2565.59	2614.47	10618.3	7621.14
	47.5	2352.65	2194.61	2250	2215.53	2221.89	2345.48	2220.54	2239.71	2190.91	2212.3	2153.17	2180.55	2164.22	2179.14	2192.9	2226.21	2135.81	2148.26	2340.84	2172.85	2197.52	2140.16	2140.02	2343.41	2217.47	2205.56	2203.48	2798.9	2074.54	2120.86	2277.51	2416.74	2364.57	2317.4	2260.61	2214.38	2308.94	2243.11	2373.72	2590.64	2646.02	2570.31	2541.46	2639.6	2563.81	2609.45	10374.1	7505.91
	48	2354.54	2196.56	2251.85	2218.14	2223.89	2347.03	2222.59	2241.41	2192.81	2213.57	2154.39	2181.56	2165.4	2179.81	2194.05	2225.88	2135.71	2148.64	2343.79	2176.07	2201.55	2142.66	2141.79	2343.91	2219.9	2207.83	2205.79	2800.93	2073.5	2119.38	2281.4	2419.4	2367.83	2320.96	2263.81	2217.09	2309.8	2244.56	2375.55	2588.62	2650.11	2572.01	2538.49	2636.67	2561.5	2603.64	10136.1	7393.43
	48.5	2356.56	2198.97	2254.12	2221.27	2226.65	2348.86	2225.11	2243.4	2195.39	2214.99	2155.73	2182.63	2166.57	2180.73	2195.29	2225.96	2135.58	2148.65	2346.8	2179.29	2205.73	2145.48	2143.84	2344.36	2222.57	2210.47	2208.53	2803.14	2072.83	2117.76	2285.71	2422.59	2371.47	2325.1	2267.83	2220.27	2310.78	2246.46	2377.4	2586.16	2654.39	2573.83	2535.18	2633.28	2558.64	2597.02	9900.76	7283.4
	49	2358.82	2201.96	2256.71	2225.3	2229.96	2351.11	2227.73	2245.83	2198.27	2217	2157.13	2183.68	2168.51	2182	2197.15	2226.6	2135.33	2149.48	2350.29	2182.66	2210.42	2148.76	2146.13	2345.17	2225.32	2213.76	2211.35	2805.63	2071.93	2116.05	2290.36	2426.17	2375.81	2329.66	2272.45	2224	2312.18	2248.72	2379.24	2583.15	2658.22	2575.52	2531.46	2629.63	2555.64	2589.63	9668.48	7175.78
	49.5	2361.54	2205.46	2260.03	2229.56	2233.95	2354.05	2230.91	2248.89	2201.62	2219.23	2158.77	2185.13	2170.83	2183.88	2199.17	2227.33	2134.99	2150.68	2353.99	2186.42	2215.64	2152.31	2148.61	2346.23	2228.22	2217.17	2214.63	2808.87	2070.94	2114.44	2295.36	2430.44	2380.51	2334.84	2277.82	2228.11	2313.6	2251.14	2381.25	2579.9	2660.78	2577.17	2527.33	2625.62	2552.22	2581.64	9439.25	7070.61
	50	2364.83	2209.47	2263.8	2234.25	2238.64	2357.22	2234.45	2252.44	2205.39	2221.84	2160.75	2186.57	2173.34	2185.94	2201.53	2228.38	2135	2151.8	2358.08	2190.33	2221.28	2156.36	2151.33	2347.71	2231.75	2221	2218.53	2813.09	2070.09	2112.86	2300.94	2435.28	2386.1	2340.84	2283.97	2232.77	2315.13	2254.07	2383.42	2576.56	2662.1	2579.25	2523.24	2621.54	2549.03	2573.27	9213.74	6968.03
	50.5	2368.49	2214.1	2268.39	2239.43	2243.86	2360.94	2238.64	2256.82	2209.84	2224.56	2162.82	2188.25	2175.91	2188.8	2203.97	2229.61	2135.4	2153.02	2362.77	2194.62	2227.42	2160.9	2154.56	2349.42	2235.86	2225.34	2222.93	2818.05	2069.17	2111.19	2307.23	2440.97	2392.18	2347.64	2290.5	2238.01	2316.93	2257.4	2385.89	2572.93	2661.99	2581.49	2518.91	2617.79	2545.62	2564.69	8992.11	6866.46
	51	2372.61	2219.15	2273.43	2245.03	2249.54	2365.19	2243.26	2261.85	2214.66	2228.03	2165.43	2190.14	2179.16	2192.03	2207.1	2230.89	2136.23	2155.09	2368.09	2199.91	2234.24	2165.85	2157.99	2351.62	2240.42	2230.08	2227.77	2823.92	2067.83	2109.59	2314.42	2447.45	2399.06	2354.81	2297.53	2243.74	2319.31	2260.78	2388.65	2569.21	2661	2584.04	2514.01	2614.06	2542.18	2556.03	8775.44	6767.29
	51.5	2377.16	2224.61	2279.08	2251.03	2255.83	2369.92	2248.56	2267.57	2220.2	2232.07	2168.57	2192.25	2182.28	2195.51	2210.7	2231.85	2137.61	2156.91	2373.84	2205.6	2241.49	2171.18	2161.83	2354.04	2245.69	2235.16	2233.41	2830.29	2066.71	2108.16	2322.24	2454.69	2406.44	2362.53	2305.06	2249.85	2321.87	2264.57	2391.82	2565.49	2659.28	2587.27	2508.93	2610.25	2538.27	2547.48	8564.06	6670.89
	52	2381.77	2230.45	2284.95	2257.67	2262.62	2375.3	2254.43	2273.56	2226.12	2236.71	2172.14	2194.44	2186.01	2199.38	2215.21	2233.15	2139.59	2159.01	2380.34	2211.56	2249.47	2177.1	2165.9	2356.82	2251.37	2241.03	2239.31	2836.76	2065.7	2106.65	2330.56	2462.29	2414.39	2370.85	2312.83	2256.32	2324.45	2268.72	2395.19	2561.52	2657.7	2591.17	2503.64	2606.31	2534.29	2538.51	8357.85	6577.32
	52.5	2386.73	2236.67	2291.22	2265.05	2269.81	2381.49	2260.62	2280.26	2232.81	2241.74	2176.37	2197.19	2190.2	2204.02	2220.38	2234.72	2142.14	2161.56	2387.42	2217.93	2258.11	2183.52	2170.27	2359.78	2257.46	2247.17	2245.38	2843.26	2064.66	2105.17	2339.23	2470.35	2422.71	2379.55	2320.9	2262.9	2327.13	2272.87	2398.79	2557.55	2656.03	2595.42	2498.03	2602.05	2530.08	2529.63	8156.88	6485.89
	53	2392.25	2243.25	2297.89	2273.06	2277.61	2388.4	2267.35	2287.33	2240	2247.43	2181.13	2200.03	2195.25	2208.9	2226.15	2236.74	2145.2	2164.33	2394.91	2224.7	2267.34	2190.08	2174.81	2363.02	2263.75	2253.87	2251.62	2849.84	2063.6	2103.6	2348.34	2478.56	2431.61	2388.29	2329.49	2269.49	2330.15	2277.41	2402.59	2553.64	2654.23	2599.86	2492.57	2597.7	2525.78	2520.63	7961.73	6398.48
	53.5	2398.39	2250	2304.84	2281.88	2286.21	2395.88	2274.8	2294.78	2247.82	2253.49	2186.19	2203.14	2200.52	2214.68	2232.31	2238.9	2148.72	2167.29	2402.44	2231.47	2277.16	2197.02	2179.67	2366.56	2270.1	2260.72	2257.85	2856.38	2062.72	2102.15	2357.45	2486.89	2440.63	2397.43	2338.11	2275.92	2332.83	2282.13	2406.53	2549.7	2652.45	2604.57	2487.36	2593.18	2521.33	2511.76	7773.14	6313.25
	54	2404.97	2257.03	2312.29	2291.38	2295.41	2403.86	2282.9	2302.77	2256.01	2259.93	2191.31	2206.83	2206.8	2221.34	2238.97	2241.86	2152.68	2170.83	2410.26	2238.63	2287.53	2204.26	2184.53	2370.4	2276.42	2267.65	2263.81	2862.87	2061.75	2100.57	2366.66	2495.18	2449.74	2406.52	2346.66	2282.27	2335.55	2286.62	2410.59	2545.83	2651.38	2609.19	2482.12	2588.46	2516.95	2502.82	7590.36	6229.07
	54.5	2412.21	2264.19	2320.14	2301.48	2305.07	2411.91	2291.52	2311.37	2264.68	2267.02	2196.63	2210.63	2213.62	2228.55	2246.02	2245.25	2157.01	2175	2417.96	2245.89	2297.9	2211.55	2189.36	2374.41	2282.33	2274.33	2269.73	2869.1	2060.58	2099.01	2375.84	2503.31	2458.46	2415.07	2354.9	2288.01	2338.55	2291.17	2414.46	2542.07	2650.31	2613.55	2477.23	2583.64	2512.8	2494.22	7413.13	6146.18
	55	2419.42	2271.23	2328.06	2311.77	2315.39	2420.12	2300.56	2320.33	2273.54	2274.92	2202.05	2214.32	2221.23	2236.47	2253.65	2249.13	2161.62	2180.08	2425.67	2253.24	2308.11	2218.56	2194.17	2378.36	2287.74	2281.07	2275.55	2875	2059.13	2097.5	2384.62	2510.98	2466.57	2423.01	2362.26	2293.25	2341.7	2295.76	2418.3	2538.34	2649.79	2617.55	2472.22	2579.02	2508.72	2485.49	7241.64	6065.26
	55.5	2426.29	2278.38	2335.61	2322.11	2326.01	2428.44	2309.73	2329.85	2282.53	2283.53	2207.89	2218.36	2229.47	2245.33	2262.34	2253.51	2166.62	2185.94	2432.99	2260.1	2317.71	2225.53	2198.87	2382.15	2292.64	2287.2	2281.08	2880.22	2057.77	2096.17	2392.71	2517.81	2473.79	2430.27	2368.34	2297.63	2344.32	2300.01	2421.82	2534.31	2649.69	2621.05	2466.79	2574.1	2504.77	2476.79	7076.06	5986.06
	56	2432.58	2285.32	2342.96	2332.36	2336.5	2436.43	2318.91	2339.69	2291.74	2292.51	2214	2222.76	2238.68	2254.77	2271.93	2259.01	2171.88	2192.7	2440.03	2266.32	2326.68	2232.06	2203.22	2385.48	2297.14	2292.88	2286.47	2884.68	2056.42	2094.74	2399.77	2523.38	2479.77	2436.35	2373.35	2301.25	2346.85	2303.95	2424.84	2530.03	2649.52	2623.82	2461.2	2568.94	2500.85	2467.81	6915.9	5909.79
	56.5	2438.03	2291.62	2349.17	2342.38	2346.77	2444.28	2327.9	2349.39	2300.93	2301.58	2220.57	2226.79	2248.57	2264.89	2282.57	2265.17	2178.06	2200.43	2446.47	2271.7	2334.33	2237.92	2207.34	2388.05	2301	2298.02	2291.52	2888.1	2054.99	2093.29	2405.72	2527.69	2484.26	2440.98	2376.91	2303.3	2348.68	2307.52	2427.18	2525.44	2648.54	2625.48	2455.25	2563.9	2496.94	2458.73	6761.54	5837.09
	57	2442.02	2296.9	2354.17	2351.84	2356.62	2451.84	2336.54	2358.87	2309.87	2310.65	2227.39	2231.43	2259.8	2276.36	2294.24	2272.44	2185.38	2209.27	2452.24	2276.08	2340.54	2242.76	2210.98	2389.71	2304.35	2302.32	2295.63	2890.65	2053.72	2091.81	2410.06	2530.53	2487.36	2443.95	2378.72	2303.98	2349.87	2310.09	2429	2520.41	2646.41	2625.58	2448.51	2558.8	2492.24	2449.19	6610.71	5763.82
	57.5	2445.06	2301.27	2357.71	2360.76	2365.5	2458.41	2344.85	2367.62	2318.25	2319.28	2234.06	2236.44	2272.16	2288.75	2306.91	2281.2	2194.19	2219.32	2456.55	2279.11	2344.79	2246.66	2213.64	2390.42	2306.86	2305.23	2298.45	2891.82	2052.86	2090.03	2412.84	2531.23	2488.63	2445.04	2378.96	2303.08	2350	2311.74	2429.77	2514.57	2642.31	2623.56	2440.94	2553	2486.61	2439.3	6462.54	5690.26
	58	2446.54	2304.03	2359.94	2368.6	2373.11	2463.77	2352.13	2375.12	2325.73	2327.34	2239.97	2241.11	2285.53	2301.89	2320.07	2291.57	2204.89	2231.02	2459.63	2281.07	2347.16	2249.21	2215.53	2389.88	2308.66	2307.04	2300.1	2891.67	2052.01	2088.24	2413.86	2530.29	2487.95	2443.98	2377.52	2300.91	2349.33	2312.45	2429.56	2508.24	2636.24	2619.75	2432.81	2546.68	2480.14	2428.99	6316.72	5616.4
	58.5	2446.4	2305.53	2360.4	2374.69	2379	2467.88	2358.02	2380.96	2331.4	2334.48	2244.86	2245.44	2299.42	2315.61	2333.46	2303.07	2217.89	2244	2461.33	2281.76	2347.46	2250.12	2216.53	2388.11	2309.53	2307.64	2300.37	2890.22	2051.21	2086.45	2413.24	2527.54	2485.62	2440.75	2374.26	2296.97	2347.55	2312.03	2428.28	2501.56	2628.49	2613.5	2423.91	2539.83	2472.72	2418.36	6173.13	5542.74
	59	2444.58	2305.66	2359.45	2378.64	2382.93	2469.89	2362.19	2384.87	2335.24	2340.75	2248.69	2249.82	2313.32	2329.43	2346.29	2315.77	2232.35	2258.22	2460.94	2280.93	2346.03	2249.47	2216.19	2385.47	2309.22	2306.77	2299.44	2887.76	2050.59	2084.66	2410.65	2522.88	2481.84	2436.01	2369.4	2292	2345.17	2310.49	2426.25	2494.42	2619.12	2605.52	2414.58	2532.03	2464.52	2407.41	6032.3	5470.19
	59.5	2441.61	2304.86	2357.38	2380.56	2384.72	2469.95	2364.24	2386.6	2337.07	2345.37	2251.26	2253.07	2325.91	2342.06	2357.68	2328.96	2247.9	2272.93	2458.98	2279.02	2343.2	2247.82	2214.74	2381.83	2308.13	2304.79	2297.76	2884.01	2049.78	2083	2406.74	2516.61	2476.48	2430	2363.7	2286.49	2341.9	2308.28	2423.66	2487.04	2609	2596.2	2405.08	2523.37	2456.3	2396.78	5900.53	5404.95
	60	2437.15	2302.91	2354.52	2380.26	2384.42	2468.3	2364.28	2386.45	2336.95	2348.16	2252.55	2255.32	2336.58	2352.83	2367.1	2341.85	2264.2	2287.39	2456.04	2276.48	2339.48	2245.03	2212.86	2377.27	2306.32	2302.02	2295.66	2879.43	2048.55	2081.55	2401.78	2509.91	2470.26	2423.21	2357.16	2280.67	2338.4	2305.44	2420.56	2479.9	2598.51	2586.31	2396.29	2514.69	2448.49	2386.41	5778.17	5346.02
	60.5	2431.86	2300.17	2350.58	2378.13	2382.23	2464.85	2362.63	2384.42	2334.91	2348.85	2252.77	2256.84	2345.02	2361.26	2374.2	2353.75	2280.21	2300.64	2452.1	2273.07	2334.98	2241.42	2209.85	2372.17	2303.59	2298.55	2292.97	2874.36	2047.17	2080.04	2395.91	2502.3	2463.44	2415.94	2350.39	2274.58	2334.87	2301.92	2416.9	2472.81	2588.33	2575.79	2387.91	2505.99	2440.99	2376.44	5664.87	5292.54
	61	2425.82	2296.58	2346.06	2374.68	2378.57	2459.81	2359.57	2381.1	2331.76	2347.77	2252.23	2257.45	2351.17	2367.34	2378.89	2364.42	2295.32	2312.39	2447.24	2269.25	2329.72	2237.34	2206.19	2366.72	2300.27	2294.59	2289.87	2868.73	2045.66	2078.53	2389.29	2494.49	2455.86	2408.62	2343.38	2268.83	2331.37	2298.21	2413.09	2465.53	2577.83	2565.27	2379.66	2497.49	2433.96	2367.12	5561.37	5243.07
	61.5	2419.47	2292.5	2341.16	2370.25	2373.78	2453.98	2355.26	2376.74	2327.5	2345.05	2250.38	2256.78	2354.78	2370.74	2381.07	2373.39	2309.46	2322.12	2442.47	2265.13	2324.17	2232.78	2202.34	2360.37	2296.84	2290.26	2286.17	2862.36	2044.06	2077.18	2382.61	2486.69	2447.67	2400.67	2336.25	2263.11	2327.63	2294.33	2408.5	2457.95	2567.04	2554.58	2371.49	2489.37	2427.1	2358.03	5466.62	5194.82
	62	2412.78	2287.99	2335.95	2364.93	2368.02	2447.12	2350.3	2371.54	2322.42	2341.01	2247.55	2255.36	2356.12	2371.61	2381.35	2380.56	2322.16	2329.81	2437.05	2260.56	2318.12	2227.65	2198.57	2353.37	2293	2285.61	2281.9	2855.87	2042.69	2075.56	2375.61	2479.08	2439.39	2392.57	2328.65	2257.31	2323.77	2290.28	2403.33	2450.35	2555.16	2543.52	2363.51	2481.85	2420.26	2349.06	5376.05	5145.2
	62.5	2405.79	2283.16	2330.14	2358.99	2361.53	2439.54	2344.76	2365.53	2316.5	2335.91	2243.71	2253.22	2355.58	2370.81	2379.96	2385.83	2332.79	2335.5	2431.22	2255.44	2311.7	2222.42	2194.2	2346.14	2289.05	2280.84	2277.15	2849.34	2041.68	2073.87	2368.14	2471.05	2430.86	2384.19	2321	2251.12	2319.56	2286.02	2397.68	2442.42	2542.41	2532.44	2355.2	2474.46	2413.31	2340.47	5289.63	5094.16
	63	2398.42	2278.18	2324.44	2352.61	2354.41	2431.54	2338.89	2358.98	2310.31	2330.04	2239.19	2250.29	2353.06	2368.39	2377.1	2388.97	2341.52	2339.15	2424.96	2250.13	2305.16	2216.88	2190.03	2338.72	2285.32	2275.76	2272.06	2842.28	2040.61	2072.01	2360.75	2462.99	2421.89	2375.6	2312.72	2244.37	2314.91	2281.59	2391.97	2434.55	2528.03	2521.11	2346.82	2467.34	2406.17	2332.18	5208.17	5040.57
	63.5	2391.02	2273.16	2318.68	2346.02	2347.07	2423.51	2332.51	2351.7	2303.36	2323.24	2233.75	2246.67	2348.91	2364.4	2372.68	2390.1	2348	2340.74	2418.79	2244.46	2298.77	2211.3	2185.83	2330.7	2281.7	2270.67	2266.7	2835.08	2039.6	2070.2	2353.51	2454.57	2412.89	2366.54	2304.25	2237.2	2309.95	2276.89	2385.85	2426.67	2513.23	2509.72	2338.88	2460.33	2398.99	2323.74	5131.12	4984.93
	64	2383.36	2268.01	2312.89	2339.24	2339.53	2414.82	2325.94	2344.15	2296.08	2315.65	2228.51	2242.62	2343.49	2359.14	2367.3	2389.39	2351.74	2340.22	2412.39	2238.67	2292.27	2205.88	2181.4	2322.95	2277.9	2265.53	2261.33	2827.98	2038.55	2068.17	2345.93	2445.68	2403.93	2357.57	2295.65	2229.95	2304.94	2271.92	2379.88	2419.09	2498.31	2498.32	2331.18	2453.34	2391.83	2315.75	5058.94	4928.84
	64.5	2375.5	2262.68	2306.92	2332.39	2331.85	2406.16	2319.01	2336.46	2288.64	2307.68	2223.11	2238.24	2337.06	2353.28	2360.85	2387.02	2353.03	2337.59	2406.22	2232.97	2286.04	2200.72	2176.51	2315.56	2274.04	2260.37	2256.13	2820.32	2037.53	2066.38	2338.55	2436.31	2394.97	2348.54	2287.23	2222.19	2300	2266.74	2373.69	2411.38	2484.61	2487.44	2323.64	2446.21	2384.71	2308.1	4992.78	4871.67
	65	2367.69	2257.35	2301.19	2325.66	2324.36	2397.71	2311.78	2328.65	2281.32	2299.78	2218.06	2233.46	2329.68	2346.18	2353.4	2383.1	2351.94	2332.89	2399.87	2227.33	2280.01	2195.7	2171.77	2308.23	2269.91	2254.97	2251.05	2812.01	2036.28	2064.74	2331.35	2426.89	2386.01	2339.26	2278.62	2214.22	2295.1	2261.55	2367.72	2403.86	2471.71	2476.31	2316.27	2439.35	2377.62	2300.17	4933.43	4813.04
	65.5	2360.15	2251.8	2295.21	2319.05	2317.23	2389.54	2304.22	2320.7	2273.86	2291.89	2212.99	2228.68	2321.97	2338.24	2345.22	2378.1	2348.6	2327.08	2393.69	2221.78	2274.05	2191.1	2167.17	2300.45	2265.46	2249.83	2246.11	2803.88	2035.21	2063.34	2323.85	2417.44	2377.33	2330.05	2270.31	2206.38	2290.25	2256.38	2361.28	2396.27	2460.05	2465.39	2308.92	2432.46	2370.6	2292.27	4879.43	4748.52
	66	2352.6	2246.31	2289.25	2312.33	2310.06	2381.18	2296.78	2313.06	2266.79	2284.36	2208.39	2223.79	2313.75	2329.66	2336.93	2372.13	2343.34	2319.99	2387.23	2216.35	2268.14	2186.72	2162.51	2292.99	2260.65	2244.36	2241.25	2795.59	2034.17	2061.77	2316.42	2408.01	2368.99	2321.05	2262.16	2198.4	2285.63	2250.98	2354.73	2388.98	2449.02	2454.71	2301.51	2425.38	2363.5	2284.52	4830.62	4676.92
	66.5	2345.42	2240.86	2283.32	2305.65	2303	2373.64	2289.36	2305.57	2259.97	2277.08	2203.67	2218.87	2305.53	2320.88	2328.43	2365.27	2336.78	2312.14	2380.51	2211.24	2262.4	2182.31	2157.95	2285.28	2255.74	2239.13	2236.5	2787.19	2033.07	2060.49	2309.24	2398.84	2360.78	2311.98	2254.28	2190.45	2281.07	2245.72	2348.01	2381.82	2438.42	2444.35	2294.22	2418.31	2356.56	2276.77	4787.18	4598.76
	67	2338.44	2235.58	2277.51	2298.98	2296.11	2366.14	2282.06	2298.1	2253.25	2269.87	2198.95	2214.07	2297.4	2311.87	2319.9	2357.65	2329.07	2303.66	2373.77	2205.96	2256.68	2177.94	2153.67	2277.14	2250.93	2234.05	2231.61	2779.09	2031.75	2059.02	2301.78	2389.8	2352.51	2302.8	2246.54	2183.02	2276.55	2240.4	2341.29	2374.99	2426.88	2433.76	2287.01	2411.36	2349.52	2268.95	4749.21	4513.34
	67.5	2331.63	2230.47	2271.6	2292.1	2288.92	2358.34	2274.95	2290.78	2246.63	2262.47	2193.99	2209.23	2289.56	2303.18	2311.56	2349.7	2320.6	2295.08	2367.15	2200.85	2251.22	2173.36	2149.25	2268.5	2246.22	2228.97	2226.58	2771.22	2030.51	2057.47	2294.21	2380.84	2344.32	2293.86	2238.96	2176.33	2272.17	2234.75	2334.29	2368.33	2415.26	2423.58	2279.99	2404.25	2342.39	2261.65	4716.05	4422.23
	68	2324.88	2225.89	2265.95	2285.02	2281.28	2350.48	2267.92	2283.97	2240.23	2255.04	2189.14	2204.09	2281.77	2294.87	2303.49	2341.45	2311.52	2285.79	2360.44	2195.54	2245.92	2168.51	2144.62	2259.7	2241.43	2223.66	2221.2	2762.96	2029.2	2055.92	2286.94	2371.86	2335.93	2284.73	2231.61	2170.21	2267.76	2229.07	2327.58	2361.68	2403.26	2413.58	2273.19	2397.04	2335.16	2254.38	4689.53	4337.36
	68.5	2318.11	2221.3	2260.34	2278.07	2273.74	2343.07	2260.83	2277.11	2233.84	2247.69	2184.07	2198.76	2274.12	2286.89	2295.44	2332.96	2302.4	2276.63	2354	2190.37	2240.56	2163.58	2140.08	2250.54	2236.71	2218.45	2215.91	2754.62	2027.94	2054.39	2279.41	2363.15	2327.44	2275.89	2224.24	2164.56	2263.16	2223.52	2320.93	2354.75	2390.8	2403.42	2266.38	2390.21	2327.97	2247.46	4671	4259.55
	69	2311.13	2216.99	2254.72	2271.08	2265.79	2335.36	2253.8	2270.12	2227.46	2240.35	2178.81	2193.53	2266.48	2279.23	2287.74	2324.42	2292.94	2267.48	2347.79	2184.96	2235.11	2158.74	2135.47	2241.36	2232.09	2212.87	2210.45	2746.19	2026.77	2052.65	2271.71	2354.44	2318.82	2267.33	2216.94	2159.15	2258.31	2217.85	2314.25	2347.87	2378.2	2393.03	2259.44	2383.51	2320.74	2240.64	4661.29	4187.19
	69.5	2304.14	2212.83	2249.26	2264.07	2257.87	2328.03	2246.86	2263.18	2221.11	2233.16	2173.65	2188.16	2258.89	2271.72	2280.37	2315.68	2283.31	2258.83	2341.53	2179.63	2229.72	2153.44	2130.66	2232.49	2227.28	2207.17	2204.99	2737.61	2025.71	2051.08	2264.43	2346.03	2310.43	2258.95	2209.32	2153.79	2253.03	2212.21	2307.52	2341.08	2366.05	2382.99	2252.69	2376.96	2313.85	2233.94	4663.89	4122.95
	70	2297.09	2208.53	2244.02	2257.35	2250.38	2321.29	2239.79	2256.44	2214.84	2226.04	2168.5	2182.98	2251.29	2264.44	2273.24	2306.88	2273.85	2250.21	2335.42	2174.02	2223.98	2148.08	2125.92	2224.22	2222.4	2201.67	2199.45	2729.15	2024.78	2049.44	2257.31	2337.55	2302.05	2250.87	2201.61	2148.32	2247.47	2206.76	2300.54	2334.42	2353.84	2372.99	2245.94	2370.28	2307.18	2227.18	4681.28	4065.16
	70.5	2290.11	2203.89	2238.97	2250.99	2243.53	2314.82	2232.89	2249.51	2208.49	2219.15	2163.12	2178.18	2243.74	2257.17	2266.27	2298.26	2264.6	2242.08	2329.4	2168.63	2218.29	2142.75	2120.94	2216.53	2217.88	2196.19	2194.37	2720.98	2023.89	2047.61	2250.21	2329.23	2294.15	2243.23	2193.71	2142.66	2241.93	2201.14	2293.49	2327.92	2341.89	2363.08	2239.09	2363.93	2300.77	2220.6	4716.7	4006.8
	71	2283.53	2199.23	2234.17	2244.59	2236.63	2308.31	2225.94	2242.68	2202.33	2212.45	2157.54	2173.64	2236.63	2250.05	2259.57	2290.05	2254.84	2234.08	2323.27	2163.14	2212.85	2137.21	2115.68	2209.16	2213.2	2190.94	2188.99	2713.03	2022.94	2045.96	2243.42	2321.05	2286.3	2235.44	2186.25	2137.04	2236.28	2195.63	2286.48	2321.76	2330.6	2353.51	2232.51	2357.26	2294.41	2214.02	4772.04	3948.41
	71.5	2277.21	2194.23	2229.6	2238.42	2230.21	2302.12	2219.12	2235.9	2196.06	2205.98	2151.87	2168.92	2229.55	2243.02	2252.97	2282.16	2245.63	2226.28	2317.23	2157.47	2207.63	2131.56	2110.35	2202	2208.35	2186.12	2183.6	2705.25	2022.13	2044.46	2236.86	2313.12	2278.55	2227.97	2178.54	2131.56	2230.87	2190.21	2279.57	2315.55	2319.75	2344.38	2226.19	2350.77	2288.44	2207.41	4851.82	3892.77
	72	2271.29	2189.04	2225.3	2232.6	2224.04	2296.01	2212.36	2229.35	2189.98	2199.85	2145.85	2164.01	2222.67	2236.36	2246.63	2274.67	2236.9	2218.73	2311.21	2151.94	2202.29	2126.49	2105.19	2194.95	2203.59	2181.16	2178.28	2697.59	2021.32	2042.99	2230.02	2305.26	2270.59	2221.02	2171.51	2126.34	2225.76	2184.56	2272.72	2309.16	2309.46	2335.3	2219.52	2344.19	2282.31	2200.67	4956.38	3836.98
	72.5	2265.53	2184.05	2221.22	2226.87	2218.02	2290.19	2206.04	2222.67	2183.78	2193.99	2139.74	2159.02	2215.89	2229.56	2240.49	2267.59	2228.16	2211.51	2305.06	2146.43	2197.32	2121.56	2100.04	2187.08	2198.83	2176.06	2172.99	2689.87	2020.37	2041.64	2223.29	2297.73	2262.76	2213.92	2165.05	2121.09	2220.73	2178.87	2266.42	2302.5	2299.65	2326.29	2212.89	2337.89	2276.1	2193.86	5089.06	3781.82
	73	2259.79	2179.12	2217.31	2221.11	2211.91	2284.82	2199.84	2216.16	2177.74	2188.26	2133.73	2153.86	2209.33	2223.17	2234.6	2260.71	2219.76	2204.62	2298.8	2140.7	2192.29	2116.97	2095.32	2178.72	2193.61	2171.12	2167.49	2681.97	2019.41	2040.57	2216.57	2290.38	2254.87	2206.85	2159.15	2116.22	2215.41	2173.49	2260.26	2295.72	2290.52	2317.5	2206.55	2331.54	2269.95	2187	5250.38	3721.01
	73.5	2253.82	2174.43	2213.56	2215.51	2206.13	2280	2194.09	2209.87	2171.71	2182.49	2127.64	2148.9	2202.55	2217.07	2228.84	2253.7	2212.3	2198.13	2292.29	2134.85	2186.97	2112.71	2090.92	2169.93	2188.37	2165.95	2162.23	2673.73	2018.46	2039.76	2210.16	2283.06	2247.2	2200.12	2153	2111.34	2210.23	2167.93	2254.17	2288.84	2281.56	2308.93	2200.04	2325.48	2264.08	2179.88	5442.9	3654.25
	74	2247.93	2169.82	2210.12	2209.85	2200.44	2275.7	2188.32	2203.77	2166.06	2176.74	2121.47	2144.37	2196.05	2211.25	2223.14	2246.8	2204.7	2192.06	2285.63	2129.25	2181.68	2108.61	2086.81	2160.63	2183.15	2160.4	2157.08	2665.13	2017.29	2038.77	2203.83	2275.48	2239.78	2193.33	2147.53	2106.13	2204.84	2162.28	2248.04	2281.92	2272.65	2300.33	2193.61	2319.18	2257.72	2172.94	5664.27	3605.2
	74.5	2241.7	2165.14	2206.67	2204.04	2194.76	2272.06	2182.53	2197.66	2160.28	2171	2115.55	2140.27	2189.75	2205.46	2217.2	2240.49	2197.18	2185.78	2279.23	2123.58	2176.61	2104.4	2082.78	2150.78	2177.87	2154.92	2151.74	2656.2	2016.19	2037.73	2197.77	2267.81	2232.71	2186.25	2141.62	2100.32	2199.4	2157.09	2242.26	2275.12	2263.73	2291.94	2187.63	2312.91	2251.43	2166.16	5909.87	3573.21
	75	2235.28	2160.42	2203.34	2198.2	2188.88	2268.96	2176.32	2191.61	2154.74	2165.39	2109.7	2136.29	2183.77	2200.28	2211.39	2234.15	2190.09	2179.83	2273.05	2118.08	2171.21	2100.37	2078.95	2142.04	2172.37	2149.45	2146.59	2647.16	2015.08	2036.72	2191.69	2260.22	2225.71	2179.64	2135.48	2094.27	2194.12	2151.9	2236.34	2268.55	2254.93	2283.8	2181.55	2306.82	2245.33	2159.54	6174.83	3555.71
	75.5	2228.92	2155.87	2200.23	2192.31	2182.95	2266.65	2170.16	2185.47	2149.05	2159.9	2103.68	2132.37	2178.03	2195.02	2205.87	2227.91	2183.12	2173.71	2267.24	2112.82	2165.53	2096.19	2074.88	2133.84	2167.08	2143.83	2141.46	2638.2	2013.92	2035.68	2185.78	2252.72	2218.28	2173.16	2128.96	2087.74	2189.02	2146.61	2230.59	2262.26	2245.6	2275.55	2175.08	2300.65	2239.28	2153.06	6449.87	3564.13
	76	2222.63	2151.02	2197.24	2186.47	2176.99	2264.83	2163.88	2179.2	2143.27	2154.6	2098.26	2128.21	2172.95	2189.63	2200.45	2221.96	2176.1	2167.65	2261.86	2107.72	2160.08	2091.86	2070.76	2126.63	2162.08	2138.38	2136.14	2629.67	2012.8	2033.98	2179.39	2244.93	2210.59	2166.57	2122.58	2081.29	2183.8	2141.56	2224.93	2256.25	2236.15	2267.32	2168.61	2294.74	2233.15	2146.7	6725.59	3598.08
	76.5	2216.15	2146.26	2194.27	2180.86	2171.04	2263.17	2157.78	2173.08	2137.19	2149.52	2093.34	2123.8	2168.13	2184.09	2195.32	2216.15	2169.46	2161.45	2256.8	2102.68	2154.29	2087.54	2066.89	2120.37	2157.14	2133	2130.53	2621.4	2011.84	2032.36	2173.04	2237.69	2202.76	2160.03	2115.72	2075.05	2178.56	2136.51	2219.45	2250.55	2226.75	2259.34	2162.19	2289.34	2227.24	2140.04	6993.36	3604.7
	77	2210.02	2141.75	2191.74	2175.55	2165	2261.44	2152.07	2167	2131.14	2144.44	2088.48	2119.36	2163.59	2178.55	2190.82	2209.84	2162.95	2155.63	2251.47	2097.87	2148.23	2083.19	2063.04	2114.9	2152	2127.89	2125.12	2613.55	2010.87	2030.66	2166.63	2230.79	2194.81	2153.62	2109.54	2069.59	2173.28	2131.26	2213.58	2244.86	2217.29	2251.41	2155.7	2284.1	2221.36	2133.49	7249.71	3586.94
	77.5	2204.34	2137.15	2189.49	2170.45	2159.15	2258.92	2146.72	2161.24	2124.87	2139.16	2083.95	2115.16	2159.15	2172.9	2186.58	2203.58	2156.47	2149.68	2245.98	2093.26	2142.17	2078.66	2058.98	2109.17	2147.24	2122.91	2119.6	2605.69	2010.14	2028.8	2160.35	2223.77	2186.74	2147.06	2103.74	2064.66	2167.72	2126.25	2207.82	2239.17	2207.71	2243.55	2149.23	2278.77	2215.46	2126.86	7486.3	3546.92
	78	2198.66	2132.45	2187.34	2165.59	2153.4	2254.53	2141.51	2155.69	2118.78	2133.63	2079.72	2111.6	2154.7	2167.59	2182.14	2197.59	2150.15	2144.14	2240	2088.66	2136.43	2074.09	2055.4	2103.61	2142.42	2118.19	2114.06	2597.99	2009.52	2026.53	2154.16	2216.56	2179.23	2140.68	2098.32	2060.14	2162.04	2121.3	2201.87	2233.5	2198.36	2236.2	2143.15	2273.62	2209.38	2120.1	7704.86	3483.47
	78.5	2193.06	2127.89	2185.35	2160.85	2147.85	2248.83	2136.27	2150.28	2112.78	2127.91	2075.26	2108.41	2150.02	2162.69	2177.89	2191.81	2143.92	2138.51	2233.93	2084.34	2130.73	2069.6	2051.88	2097.67	2137.43	2113.55	2108.7	2589.93	2009.08	2024.6	2148.25	2209.79	2171.89	2134.69	2093.2	2055.75	2156.35	2116.1	2195.87	2227.51	2189.08	2228.81	2137.15	2268.26	2203.13	2113.25	7905.56	3396.65
	79	2187.61	2123.59	2183.33	2155.93	2142.49	2241.96	2130.92	2144.95	2106.91	2122.05	2070.66	2105.84	2145.19	2158.1	2173.46	2186.15	2137.91	2133.31	2227.47	2080.1	2125.4	2065.26	2047.94	2091.51	2132.61	2109.28	2103.6	2581.8	2008.54	2022.8	2142.56	2202.76	2164.6	2128.79	2088.61	2051.76	2150.88	2110.86	2189.96	2221.31	2179.88	2221.39	2131.12	2262.49	2196.79	2106.83	8089.46	3312.6
	79.5	2181.84	2119.1	2180.67	2150.69	2137.37	2233.59	2125.42	2139.69	2101.39	2116.29	2066.02	2103.56	2140.12	2153.7	2168.83	2181.27	2132.27	2128.34	2221.25	2075.69	2120.3	2060.89	2044.01	2085.53	2128.19	2104.85	2098.31	2573.56	2007.97	2021.05	2136.96	2195.44	2157.25	2123.24	2083.73	2047.61	2145.38	2105.77	2184.49	2215.25	2170.88	2213.86	2125.11	2256.74	2190.38	2100.42	8257.17	3231.76
	80	2175.99	2114.72	2177.48	2145.16	2132.17	2224.51	2120.16	2134.32	2096.15	2110.82	2061.16	2101.13	2135.05	2149.34	2164.01	2176.88	2127.08	2123.51	2215.18	2070.92	2115.47	2056.9	2040.13	2079.95	2123.48	2100.26	2093.11	2565.52	2007.17	2019.25	2131.53	2188.36	2149.92	2117.84	2078.65	2043.58	2139.87	2100.48	2178.87	2209.11	2161.95	2206.28	2119.59	2250.79	2183.74	2094	8414.32	3157.92
	80.5	2170.33	2110.22	2173.78	2139.38	2127.08	2215.35	2114.86	2128.91	2091.06	2105.54	2056.57	2097.96	2130.02	2144.78	2159.29	2172.44	2122.1	2118.78	2209.75	2066.06	2110.56	2052.97	2035.81	2077.19	2118.7	2095.59	2088.17	2557.32	2006.18	2017.81	2125.86	2181.71	2142.34	2112.39	2073.48	2039.48	2134.53	2095.13	2173.2	2202.94	2153.19	2198.49	2113.93	2244.74	2177.06	2087.77	8563.04	3088.14
	81	2164.7	2105.88	2169.3	2133.58	2121.83	2205.52	2109.75	2123.6	2085.97	2100.53	2051.85	2094.82	2124.98	2140.39	2154.62	2168.22	2117.54	2114.59	2204.44	2060.94	2105.62	2049.03	2031.35	2077.73	2113.86	2090.53	2083.24	2549.26	2004.76	2016.38	2120.35	2175.11	2134.82	2106.8	2068.15	2035.58	2129.24	2090.05	2167.8	2196.92	2144.63	2190.88	2108.46	2238.59	2170.47	2081.96	8704.27	3036.65
	81.5	2159.29	2101.07	2164.42	2127.83	2116.42	2195.43	2104.88	2118.25	2080.94	2095.79	2047.13	2091.08	2120.16	2136.07	2150.24	2164.19	2113.19	2110.15	2199.51	2055.62	2100.63	2044.79	2026.98	2081.46	2108.57	2085.27	2078.37	2541.15	2003.36	2014.69	2114.71	2168.83	2127.28	2101.51	2062.55	2032.65	2123.84	2085.33	2162.37	2191.06	2136.21	2183.44	2103.06	2232.47	2163.92	2076.22	8841	3004.93
	82	2154.02	2096.36	2159.7	2122.19	2111.03	2185.72	2100.12	2112.9	2075.6	2091.06	2042.45	2087.07	2115.64	2131.93	2145.8	2159.92	2108.9	2105.64	2194.56	2050.34	2095.56	2040.69	2022.56	2087.99	2102.95	2080.27	2073.72	2533.13	2001.77	2013.18	2109.4	2162.73	2120.13	2095.96	2057.14	2030.63	2118.49	2080.57	2156.71	2185.1	2127.94	2175.96	2097.62	2226.33	2157.5	2070.49	8975.22	2990.08
	82.5	2148.61	2091.63	2154.83	2116.68	2105.87	2176.29	2095.11	2107.63	2070.34	2086.36	2037.88	2083.17	2111.21	2128	2141.68	2155.69	2104.59	2101.42	2189.67	2045.46	2090.67	2036.28	2018.27	2097.22	2097.5	2075.61	2069.12	2525.45	2000.08	2011.73	2104.05	2156.65	2113.2	2090.39	2051.77	2029.28	2113.52	2075.94	2151.21	2179.37	2120.12	2168.56	2091.82	2220.35	2151.23	2065.21	9106.3	2986.79
	83	2143.27	2087.18	2149.84	2111.32	2100.79	2167.3	2090.07	2102.7	2065.02	2082.11	2033	2079.75	2107.08	2124.39	2137.8	2151.73	2100.28	2097.13	2184.46	2040.91	2085.93	2031.96	2014.14	2104.09	2092.31	2071.09	2064.28	2518.36	1998.38	2010.14	2099.02	2150.34	2106.47	2084.73	2046.63	2029.19	2108.77	2071.44	2146.04	2173.65	2112.54	2161.22	2086.28	2214.25	2145.15	2059.91	9224.21	2993.96
	83.5	2138.18	2082.69	2145.31	2105.83	2095.93	2159.36	2084.96	2097.87	2059.86	2077.63	2028.49	2076.14	2103.16	2120.4	2134.14	2147.63	2095.86	2092.67	2179.25	2036.43	2081.17	2027.73	2010.07	2107.6	2087.42	2066.98	2059.48	2511.84	1996.73	2008.46	2093.93	2144	2099.98	2079.15	2041.68	2029.67	2104.16	2067	2140.69	2168.11	2105.15	2153.95	2080.49	2208.31	2138.83	2054.58	9328.65	2983.74
	84	2133.01	2078.53	2140.78	2100.45	2091.26	2151.75	2079.69	2093.21	2054.98	2072.96	2024.12	2072.83	2099.4	2116.7	2130.77	2143.46	2091.52	2088.53	2173.99	2032.08	2076.36	2023.93	2006.08	2107.64	2082.94	2063.02	2054.78	2506.3	1994.88	2006.84	2089	2137.5	2093.73	2073.32	2036.99	2029	2099.71	2062.33	2135.48	2162.53	2098.15	2146.69	2074.7	2202.37	2132.4	2049.21	9419.38	2957.35
	84.5	2128.23	2074.5	2136.08	2095.21	2086.47	2144.62	2074.28	2088.81	2050.61	2068.26	2020.06	2069.61	2095.67	2112.98	2127.85	2139.21	2087.2	2084.72	2168.58	2027.68	2071.66	2020.02	2002.14	2104.22	2078.58	2058.81	2050.32	2501.22	1993.14	2004.97	2083.77	2131.37	2087.27	2067.84	2032.53	2027.66	2095.19	2057.66	2130.69	2157.05	2091.36	2139.88	2069.16	2196.35	2125.83	2044	9494.05	2917.36
	85	2123.75	2070.5	2131.57	2090.03	2081.71	2137.82	2069.04	2084.48	2046.24	2063.29	2016.23	2066.25	2092.25	2109.23	2124.86	2134.74	2083.13	2080.9	2163.09	2023.35	2066.63	2016.23	1998.21	2097.09	2074.18	2054.31	2045.67	2496.06	1991.35	2003.1	2078.61	2125.26	2080.73	2062.56	2028.73	2025.53	2090.61	2053.11	2126.18	2151.46	2084.64	2133.14	2063.86	2190.34	2119.21	2038.52	9551.19	2867.27
	85.5	2118.95	2066.48	2127.18	2085.12	2076.94	2131.22	2064.05	2079.89	2042.04	2057.77	2012.74	2062.58	2088.81	2105.35	2122.12	2130.22	2079.3	2077.42	2157.63	2018.81	2061.45	2012.42	1994.45	2088.57	2069.62	2049.72	2041.15	2490.56	1989.44	2001.11	2073.36	2119.3	2074.39	2057.63	2025.03	2022.13	2085.66	2048.44	2121.71	2146.03	2078.33	2126.55	2058.76	2184.35	2112.55	2033.29	9599.97	2804.28
	86	2114.07	2062.46	2122.24	2080.47	2072.11	2124.57	2059.14	2075.49	2038.18	2052.58	2009.25	2058.91	2085.58	2101.63	2119.29	2125.9	2075.6	2074.14	2152.25	2014.59	2056.41	2008.61	1990.72	2079.68	2064.82	2045.22	2036.85	2484.74	1987.62	1999.18	2068.37	2113.52	2068.01	2052.87	2021.61	2018.07	2080.58	2043.7	2117.34	2140.58	2072.4	2119.99	2054.21	2178.27	2106.37	2028.23	9638.41	2743.66
	86.5	2109.13	2058.29	2117.45	2075.76	2067.15	2118.36	2054.42	2071.05	2034.27	2047.47	2005.74	2055.14	2082.25	2097.54	2116.34	2121.88	2071.74	2070.86	2146.9	2010.81	2051.49	2004.57	1986.97	2070.18	2060.04	2040.61	2032.37	2478.06	1985.89	1997.16	2063.34	2107.84	2061.7	2048.28	2018.47	2013.78	2075.41	2039.16	2112.89	2135.19	2066.63	2113.61	2049.97	2172.35	2100.58	2023.4	9642.67	2684.88
	87	2104.11	2054.03	2112.49	2071.32	2062.48	2112.16	2049.68	2066.52	2030.03	2042.47	2002.06	2051.23	2079.04	2093.32	2113.36	2118.04	2067.74	2067.26	2141.83	2007.31	2046.55	2000.65	1983.18	2060.31	2055.46	2036.18	2027.75	2470.77	1984.02	1995	2058.44	2101.76	2055.7	2043.52	2015.29	2009.32	2070.45	2034.6	2108.14	2129.88	2061.07	2107.17	2045.82	2166.29	2094.98	2018.59	9604.74	2628.15
	87.5	2098.94	2049.78	2107.35	2067.02	2057.58	2105.74	2044.72	2062.14	2025.7	2037.98	1998.28	2047.58	2075.43	2088.98	2110.5	2114.35	2063.31	2063.3	2137.02	2003.77	2041.51	1996.66	1979.24	2050.29	2050.8	2031.95	2023.51	2463.21	1982.24	1992.76	2053.43	2095.69	2049.91	2038.75	2011.65	2005.02	2065.16	2029.99	2102.89	2124.54	2055.59	2101.08	2041.63	2160.12	2089.72	2014.1	9519.83	2581.47
	88	2094.09	2045.26	2101.94	2062.47	2052.74	2099.43	2039.45	2057.75	2021.29	2033.66	1994.25	2044.11	2071.73	2084.53	2107.36	2110.59	2058.94	2058.77	2132.21	2000.41	2036.6	1992.63	1974.95	2040.61	2046.13	2027.75	2019.31	2455.49	1980.59	1990.64	2048.25	2089.41	2043.93	2033.8	2008.03	2000.94	2059.98	2025.53	2097.6	2118.8	2049.73	2094.77	2037.19	2154.26	2084.18	2009.48	9385.49	2551.64
	88.5	2089.24	2040.7	2096.73	2058.13	2047.88	2092.99	2034.03	2052.79	2016.22	2029.2	1990.15	2040.77	2067.66	2080	2104.24	2106.57	2054.44	2053.54	2127.31	1996.71	2031.38	1988.4	1970.64	2030.88	2041.21	2023.22	2015.05	2447.41	1978.65	1988.44	2042.65	2082.71	2037.9	2028.59	2004.57	1997.34	2054.71	2020.94	2092.26	2112.88	2043.5	2088.43	2032.36	2148.29	2078.44	2004.59	9199.16	2541.61
	89	2084.39	2035.93	2090.87	2053.54	2043.31	2086.7	2028.39	2047.24	2011.16	2024.34	1985.56	2037.89	2063.51	2075.11	2100.89	2102.41	2050.61	2047.78	2122.12	1992.3	2026.31	1983.92	1965.84	2022.11	2035.75	2018.77	2010.9	2439.77	1976.75	1986.39	2035.91	2075.47	2031.5	2022.68	2000.92	1993.47	2049.24	2015.84	2087.38	2106.43	2036.72	2081.47	2027.26	2142.5	2071.35	1999.37	9000.84	2548.91
	89.5	2079.53	2031.06	2085.1	2048.8	2038.56	2080.31	2022.7	2041.63	2006.03	2019.49	1981.07	2035.06	2059.17	2070.29	2097.4	2098.09	2046.86	2041.71	2116.86	1987.93	2021.14	1979.4	1961.03	2013.37	2030.08	2014.16	2006.78	2432.03	1974.85	1984.5	2029.22	2068.26	2024.95	2016.91	1997.38	1989.99	2043.64	2010.91	2082.46	2099.77	2029.7	2074.41	2021.98	2136.92	2064.28	1994.1	8786.77	2569.71
	90	2074.37	2025.78	2078.42	2043.34	2034.43	2074.73	2017.04	2034.47	2001.12	2013.4	1975.46	2033.16	2054.85	2064.54	2093.52	2094.04	2044.57	2035.33	2110.8	1982.27	2016.61	1974.24	1955.39	2006.45	2023.52	2009.62	2002.48	2425.31	1972.93	1982.8	2019.95	2060	2017.72	2009.39	1993.91	1984.89	2037.88	2004.75	2078.85	2092.3	2021.94	2066.16	2016.54	2131.73	2054.43	1988.22	8591.93	2603.03
[truncated: 48 more columns]

## Sheet: NATIVE TEMED
Temperature	A1	A2	A3		5,011mM TEMED	A4	A5	A6		16,07mM TEMED	A7	A8	A9		18,46mM TEMED	A10	A11	A12		33,40mM TEMED	B1	B2	B3		50,11mM TEMED	B4	B5	B6		83,50 Mm TEMED	Control
20	2396.1	2189.17	2269.72	2285	0.000422784	2230.23	2241.25	2378.14	2283.2	-0.000337182	2239.66	2261.27	2205.46	2235.46	-0.000205443	2239.37	2162.2	2208.95	2203.51	0.00509088	2170.6	2186.8	2186.25	2181.22	0.000227745	2283.77	2178.24	2187.95	2216.65	0.000472851	-0.00047008
20.5	2394.43	2188.6	2268.79	2283.94	-1.05717	2228.87	2240.04	2376.36	2281.76	-1.44939	2238.52	2259.95	2204.54	2234.34	-1.12773	2237.88	2161	2208.29	2202.39	-1.10758	2170.37	2186.38	2187.36	2181.37	0.152248	2281.85	2177.48	2186.58	2215.3	-1.35157	-1.15753
21	2392.76	2188.04	2267.85	2282.88	-2.11477	2227.51	2238.84	2374.58	2280.31	-2.89844	2237.38	2258.63	2203.62	2233.21	-2.25525	2236.4	2159.8	2207.64	2201.28	-2.22025	2170.14	2185.95	2188.48	2181.52	0.304267	2279.93	2176.71	2185.21	2213.95	-2.70362	-2.31458
21.5	2391.09	2187.47	2266.92	2281.82	-3.17236	2226.15	2237.63	2372.79	2278.86	-4.34749	2236.23	2257.31	2202.7	2232.08	-3.38278	2234.91	2158.61	2206.98	2200.17	-3.33292	2169.9	2185.53	2189.59	2181.67	0.456287	2278.01	2175.95	2183.84	2212.6	-4.05567	-3.47164
22	2389.42	2186.9	2265.99	2280.77	-4.22995	2224.79	2236.42	2371.01	2277.41	-5.79654	2235.09	2255.99	2201.78	2230.95	-4.5103	2233.43	2157.41	2206.32	2199.05	-4.44559	2169.67	2185.11	2190.71	2181.83	0.608307	2276.09	2175.18	2182.46	2211.25	-5.40771	-4.62869
22.5	2387.74	2186.33	2265.05	2279.71	-5.28755	2223.43	2235.21	2369.23	2275.96	-7.24559	2233.95	2254.67	2200.86	2229.83	-5.63783	2231.94	2156.22	2205.67	2197.94	-5.55826	2169.43	2184.68	2191.82	2181.98	0.760327	2274.17	2174.41	2181.09	2209.89	-6.75976	-5.78575
23	2386.07	2185.76	2264.12	2278.65	-6.34514	2222.07	2234.01	2367.45	2274.51	-8.69464	2232.81	2253.35	2199.94	2228.7	-6.76535	2230.46	2155.02	2205.01	2196.83	-6.67093	2169.2	2184.26	2192.93	2182.13	0.912347	2272.26	2173.65	2179.72	2208.54	-8.11181	-6.9428
23.5	2384.66	2185.09	2263.54	2277.76	-7.23442	2220.85	2232.98	2365.78	2273.2	-10.0011	2231.58	2251.99	2199.48	2227.68	-7.77915	2228.89	2153.79	2204.49	2195.72	-7.77752	2168.92	2183.91	2193.8	2182.21	0.990618	2270.53	2172.45	2178.62	2207.2	-9.45591	-7.89949
24	2383.35	2184.49	2262.79	2276.88	-8.11871	2219.95	2231.76	2364.28	2272	-11.2093	2230.51	2250.8	2199.29	2226.87	-8.59719	2227.59	2152.43	2204.03	2194.68	-8.8171	2168.75	2183.73	2194.61	2182.36	1.14349	2269.14	2170.98	2177.32	2205.81	-10.8409	-8.63232
24.5	2382.49	2183.82	2262.19	2276.17	-8.82878	2219.18	2230.57	2363.16	2270.97	-12.2372	2229.46	2249.61	2198.81	2225.96	-9.50196	2226.38	2151.21	2203.63	2193.74	-9.76129	2168.39	2183.96	2195.01	2182.46	1.23775	2267.81	2169.69	2176.14	2204.54	-12.1108	-9.08379
25	2381.55	2183.27	2261.34	2275.39	-9.6114	2218.37	2229.5	2362.12	2270	-13.2089	2228.41	2248.34	2198.29	2225.01	-10.4501	2225.47	2150.59	2203.2	2193.09	-10.4147	2168.06	2184.16	2195.15	2182.46	1.23935	2266.63	2168.41	2175.27	2203.44	-13.2173	-9.62248
25.5	2380.37	2182.7	2260.39	2274.49	-10.5093	2217.56	2228.57	2360.94	2269.02	-14.1807	2227.31	2247.11	2197.22	2223.88	-11.5844	2224.58	2150.21	2202.69	2192.49	-11.0079	2167.34	2184.24	2195.04	2182.21	0.990232	2265.47	2166.86	2174.65	2202.33	-14.326	-10.3066
26	2379.15	2182.09	2259.5	2273.58	-11.4175	2216.47	2227.48	2359.72	2267.89	-15.3149	2226.4	2246.13	2195.71	2222.75	-12.7173	2223.89	2149.93	2202.04	2191.95	-11.5478	2166.75	2183.84	2194.71	2181.76	0.545725	2264.43	2165.57	2174.08	2201.36	-15.2901	-10.7786
26.5	2377.89	2181.46	2259.02	2272.79	-12.2065	2215.2	2226.67	2358.47	2266.78	-16.428	2225.49	2245.31	2193.96	2221.59	-13.8762	2223.3	2150.03	2201.24	2191.52	-11.9788	2165.86	2183.42	2194.38	2181.22	0.000521077	2263.32	2164.71	2173.7	2200.57	-16.0792	-11.3542
27	2376.37	2181.08	2258.35	2271.93	-13.0633	2213.78	2225.79	2357.19	2265.59	-17.6188	2224.96	2244.51	2192.56	2220.68	-14.7856	2222.63	2150.05	2200.31	2191	-12.5041	2165.11	2182.76	2194.22	2180.7	-0.520104	2262.09	2163.75	2173.22	2199.69	-16.9678	-11.9543
27.5	2374.87	2180.74	2257.9	2271.17	-13.8289	2212.43	2224.99	2356.11	2264.51	-18.6911	2224.55	2244.06	2191.28	2219.97	-15.4966	2222	2149.77	2199.43	2190.4	-13.1021	2164.51	2182.18	2193.81	2180.17	-1.05113	2260.94	2162.97	2172.55	2198.82	-17.8334	-12.5006
28	2373.48	2180.55	2257.33	2270.45	-14.5442	2211.24	2224.17	2354.9	2263.44	-19.769	2224.11	2243.6	2190.2	2219.3	-16.1613	2221.45	2149.58	2198.58	2189.87	-13.6285	2164.38	2181.53	2193.41	2179.77	-1.44715	2260.02	2162.36	2171.7	2198.03	-18.6261	-12.987
28.5	2372.11	2180.44	2256.49	2269.68	-15.3168	2210.34	2223.44	2353.63	2262.47	-20.7344	2223.49	2243.03	2189.43	2218.65	-16.8122	2220.91	2149.29	2197.96	2189.39	-14.1145	2164.24	2181.3	2193.26	2179.6	-1.618	2258.8	2161.82	2170.7	2197.11	-19.5479	-13.6657
29	2370.64	2180.08	2255.3	2268.67	-16.3238	2209.44	2222.64	2352.24	2261.44	-21.7666	2222.63	2242.18	2188.8	2217.87	-17.591	2220.09	2148.66	2197.41	2188.72	-14.7824	2164.33	2181.03	2192.96	2179.44	-1.77635	2257.58	2160.94	2169.84	2196.12	-20.5342	-14.283
29.5	2369.11	2179.46	2253.98	2267.51	-17.4821	2208.91	2221.93	2350.78	2260.54	-22.6664	2221.39	2241.26	2187.99	2216.88	-18.5849	2219.41	2148.08	2196.94	2188.14	-15.3574	2164.29	2180.71	2192.62	2179.2	-2.01376	2256.45	2160.02	2169.05	2195.17	-21.4821	-15.023
30	2367.61	2178.78	2252.49	2266.29	-18.7068	2208.33	2221	2349.13	2259.49	-23.7182	2220.12	2240	2187.23	2215.78	-19.6798	2218.61	2147.51	2196.21	2187.44	-16.0597	2164.05	2180.33	2192.65	2179.01	-2.20689	2255.33	2158.84	2168.42	2194.2	-22.4548	-15.7646
30.5	2366.13	2177.87	2251.32	2265.11	-19.8877	2207.83	2220.19	2347.94	2258.65	-24.5534	2218.75	2238.76	2186.67	2214.73	-20.7354	2217.55	2146.95	2195.28	2186.59	-16.9069	2163.63	2180.05	2192.6	2178.76	-2.45605	2253.99	2157.78	2168.08	2193.28	-23.3696	-16.4715
31	2364.47	2177.05	2250.35	2263.96	-21.0386	2207.39	2219.36	2347.06	2257.94	-25.2697	2217.6	2237.47	2185.89	2213.66	-21.8073	2216.58	2146.49	2194.15	2185.74	-17.7628	2163.07	2179.67	2192.5	2178.41	-2.80556	2252.77	2156.66	2167.81	2192.41	-24.2407	-17.2013
31.5	2362.94	2176.59	2249.53	2263.02	-21.9779	2206.96	2218.65	2346.62	2257.41	-25.7965	2216.86	2236.48	2185.16	2212.84	-22.628	2215.72	2146.49	2193.01	2185.07	-18.4254	2162.32	2179.5	2192.48	2178.1	-3.11722	2251.65	2155.66	2167.27	2191.52	-25.1309	-17.9999
32	2361.67	2176.22	2249.1	2262.33	-22.6696	2206.41	2217.98	2346.28	2256.89	-26.3169	2216.31	2235.73	2184.55	2212.2	-23.2653	2214.92	2146.49	2191.78	2184.4	-19.1034	2161.51	2179.41	2192.22	2177.71	-3.50418	2250.55	2154.62	2166.68	2190.62	-26.035	-18.6407
32.5	2360.57	2176	2248.95	2261.84	-23.1553	2206.14	2217.2	2346.2	2256.52	-26.6896	2215.73	2235.11	2183.88	2211.57	-23.8922	2214.12	2146.66	2190.88	2183.89	-19.6147	2160.78	2179.06	2191.8	2177.21	-4.00467	2249.36	2153.88	2165.78	2189.67	-26.9816	-19.279
33	2359.55	2176.12	2248.6	2261.42	-23.5727	2205.83	2216.58	2345.87	2256.09	-27.1139	2215.47	2234.75	2183.3	2211.17	-24.2916	2213.71	2146.7	2190.34	2183.58	-19.917	2160.13	2178.47	2191.44	2176.68	-4.5345	2248.24	2153.13	2164.62	2188.66	-27.9939	-19.8649
33.5	2358.67	2176.23	2248.09	2261	-24.0004	2205.18	2215.83	2345.34	2255.45	-27.7566	2215.09	2234.34	2182.9	2210.78	-24.6851	2213.08	2146.73	2189.84	2183.22	-20.2846	2159.62	2177.92	2191.03	2176.19	-5.03195	2247.17	2152.26	2163.32	2187.59	-29.0671	-20.2841
34	2358.07	2176.12	2247.41	2260.53	-24.4648	2204.7	2214.91	2344.54	2254.72	-28.4882	2214.78	2233.87	2182.49	2210.38	-25.0819	2212.64	2146.46	2189.4	2182.83	-20.6663	2159.35	2176.94	2190.45	2175.58	-5.64053	2246.18	2151.62	2162.1	2186.63	-30.0194	-20.4903
34.5	2357.26	2175.97	2246.67	2259.96	-25.032	2204.07	2214.09	2344.08	2254.08	-29.1249	2214.45	2233.35	2182.11	2209.97	-25.4936	2212.06	2146.25	2188.97	2182.43	-21.0723	2159.37	2176.07	2190.14	2175.19	-6.02543	2245.16	2151.05	2160.86	2185.69	-30.9624	-20.5463
35	2356.26	2175.72	2245.71	2259.23	-25.764	2203.26	2213.78	2343.43	2253.49	-29.7134	2214.31	2232.89	2181.75	2209.65	-25.8117	2211.39	2145.97	2188.34	2181.9	-21.5988	2159.4	2175.65	2189.86	2174.97	-6.24881	2244.11	2150.39	2159.97	2184.82	-31.8296	-20.3352
35.5	2355.25	2175.26	2244.74	2258.42	-26.5799	2202.41	2213.27	2342.86	2252.85	-30.3573	2214.02	2232.28	2181.11	2209.14	-26.3277	2210.57	2145.87	2187.36	2181.26	-22.2354	2159.46	2175.52	2189.59	2174.86	-6.35947	2243.15	2149.8	2159.31	2184.09	-32.5665	-20.0508
36	2354.61	2174.83	2244.09	2257.84	-27.1558	2202	2213.15	2342.34	2252.5	-30.7097	2213.95	2231.81	2180.74	2208.83	-26.6308	2210.04	2145.84	2186.29	2180.72	-22.7777	2159.41	2175.47	2189.29	2174.72	-6.49519	2242.33	2149.26	2158.97	2183.52	-33.1339	-19.6578
36.5	2353.62	2174.73	2243.78	2257.38	-27.6198	2201.59	2213.13	2342.05	2252.25	-30.9513	2213.56	2231.52	2180.64	2208.57	-26.8895	2209.32	2145.8	2185.1	2180.07	-23.4296	2159.44	2175.79	2189.21	2174.81	-6.40309	2241.51	2148.29	2158.82	2182.87	-33.7805	-19.3382
37	2353	2175	2243.56	2257.19	-27.8107	2201.53	2213	2341.37	2251.97	-31.2381	2213.26	2231.36	2180.66	2208.43	-27.0367	2208.76	2145.91	2183.94	2179.54	-23.9647	2159.38	2176.03	2189.15	2174.85	-6.36607	2240.88	2147.49	2158.67	2182.35	-34.3069	-19.1582
37.5	2352.73	2175.48	2243.63	2257.28	-27.7161	2201.41	2212.61	2340.85	2251.62	-31.5822	2212.98	2231.43	2180.76	2208.39	-27.0721	2208.54	2146.09	2182.78	2179.14	-24.3634	2159.58	2176.18	2188.93	2174.9	-6.319	2240.48	2146.72	2158.41	2181.87	-34.7838	-19.0221
38	2352.55	2176.27	2243.74	2257.52	-27.4782	2201.71	2212.34	2340.44	2251.49	-31.7107	2212.98	2231.63	2181.15	2208.58	-26.8788	2208.39	2146.24	2181.79	2178.81	-24.6906	2159.75	2176.35	2188.78	2174.96	-6.25768	2240.16	2145.71	2158.03	2181.3	-35.3525	-18.7181
38.5	2351.97	2177	2243.58	2257.51	-27.4827	2201.92	2212.01	2340.04	2251.32	-31.8824	2212.88	2231.92	2181.19	2208.67	-26.7976	2208.02	2146.57	2180.73	2178.44	-25.0616	2160.2	2176.43	2188.75	2175.13	-6.09074	2239.84	2144.64	2157.39	2180.62	-36.0297	-18.4993
39	2351.7	2177.67	2243.33	2257.56	-27.4329	2202.29	2211.79	2339.54	2251.2	-32.0007	2213.15	2232.05	2181.09	2208.77	-26.6972	2207.87	2146.92	2179.99	2178.26	-25.24	2160.36	2176.47	2188.58	2175.13	-6.08352	2239.4	2144.04	2156.53	2179.99	-36.666	-18.1047
39.5	2351.21	2177.98	2242.9	2257.36	-27.6325	2202.55	2211.72	2339.43	2251.23	-31.9726	2213.43	2232.13	2181.04	2208.87	-26.5954	2207.8	2147.11	2179.45	2178.12	-25.3787	2160.51	2176.51	2188.24	2175.09	-6.12905	2238.79	2143.17	2155.82	2179.26	-37.3956	-17.4771
40	2350.46	2178.25	2242.45	2257.06	-27.9409	2203.2	2211.72	2339.47	2251.46	-31.7414	2213.83	2232.01	2181.16	2209	-26.463	2207.6	2147.31	2179.17	2178.03	-25.4747	2160.31	2176.32	2187.91	2174.85	-6.37155	2238.04	2142.29	2155.29	2178.54	-38.1117	-16.7606
40.5	2349.75	2178.49	2242.2	2256.82	-28.1814	2203.48	2211.75	2339.49	2251.57	-31.6354	2213.89	2231.87	2181.31	2209.03	-26.4377	2207.47	2147.52	2178.93	2177.97	-25.5272	2160.17	2175.94	2187.55	2174.56	-6.66132	2237.17	2141.55	2154.67	2177.79	-38.8591	-16.0818
41	2349.32	2178.96	2242.35	2256.88	-28.1219	2203.95	2211.85	2339.72	2251.84	-31.366	2214.05	2231.78	2181.57	2209.14	-26.3268	2207.44	2147.63	2178.99	2178.02	-25.4803	2159.94	2175.74	2187.29	2174.32	-6.8974	2236.09	2141.37	2154.19	2177.21	-39.4391	-15.2484
41.5	2348.71	2179.48	2242.51	2256.9	-28.0928	2204.47	2211.93	2340.16	2252.18	-31.0201	2213.96	2231.75	2181.8	2209.17	-26.2917	2207.27	2147.69	2178.93	2177.96	-25.54	2159.86	2175.37	2187.35	2174.2	-7.0227	2235.09	2140.85	2153.89	2176.61	-40.042	-14.3608
42	2348.45	2180.41	2242.96	2257.27	-27.7247	2205	2211.96	2340.26	2252.4	-30.8	2213.96	2231.54	2181.99	2209.16	-26.3007	2207.09	2147.78	2178.65	2177.84	-25.6585	2159.9	2175	2187.37	2174.09	-7.12884	2234.15	2140.57	2153.38	2176.03	-40.6242	-13.4432
42.5	2348.32	2181.43	2243.27	2257.68	-27.3211	2205.22	2212.05	2340.24	2252.5	-30.7035	2213.76	2231.18	2182.28	2209.07	-26.3896	2206.95	2147.7	2178.14	2177.6	-25.9015	2160.03	2174.79	2187.87	2174.23	-6.98705	2233.28	2140.08	2152.76	2175.37	-41.2791	-12.538
43	2348.35	2182.39	2243.58	2258.11	-26.8897	2205.75	2212.24	2340.25	2252.75	-30.4598	2213.7	2230.96	2182.53	2209.06	-26.4008	2206.69	2147.69	2177.74	2177.37	-26.1264	2160.42	2174.75	2188.27	2174.48	-6.73685	2232.35	2139.73	2152.37	2174.82	-41.837	-11.5582
43.5	2348.3	2183.45	2243.61	2258.45	-26.5442	2206.2	2212.46	2340.05	2252.91	-30.2997	2213.61	2230.67	2183.12	2209.13	-26.3287	2206.63	2147.59	2177.35	2177.19	-26.3122	2160.65	2174.67	2188.51	2174.61	-6.60801	2231.62	2138.72	2151.85	2174.06	-42.5908	-10.4775
44	2348.41	2184.64	2243.74	2258.93	-26.0698	2206.62	2212.94	2339.68	2253.08	-30.1268	2213.79	2230.73	2183.86	2209.46	-26.0042	2206.96	2147.65	2177	2177.2	-26.2959	2160.92	2174.83	2188.59	2174.78	-6.43865	2230.85	2137.88	2151.25	2173.33	-43.3241	-9.23264
44.5	2348.45	2185.75	2243.82	2259.34	-25.6598	2207.24	2213.7	2339.69	2253.54	-29.6633	2213.98	2231.28	2184.68	2209.98	-25.4863	2207.32	2147.91	2177	2177.41	-26.0923	2161.21	2175.32	2189.04	2175.19	-6.02801	2230.03	2137.05	2150.9	2172.66	-43.9952	-7.8046
45	2348.66	2186.89	2244.17	2259.91	-25.0897	2208.28	2214.81	2339.77	2254.29	-28.9166	2214.45	2232.55	2185.36	2210.79	-24.6759	2207.85	2148.57	2177.36	2177.93	-25.5745	2161.69	2176.03	2189.18	2175.63	-5.58485	2229.3	2136.48	2150.49	2172.09	-44.5633	-6.17183
45.5	2348.75	2188.31	2244.72	2260.59	-24.4022	2209.31	2216.14	2340.31	2255.26	-27.9495	2215.2	2233.77	2186.27	2211.75	-23.7146	2208.75	2149.26	2177.78	2178.6	-24.9028	2161.87	2176.71	2189.75	2176.11	-5.10523	2228.64	2135.92	2149.76	2171.44	-45.2131	-4.28664
46	2349.25	2189.75	2245.65	2261.55	-23.4479	2210.55	2217.43	2341.25	2256.41	-26.7929	2216.1	2235.3	2186.95	2212.79	-22.6778	2209.73	2150.11	2178.29	2179.38	-24.1212	2162.46	2177.4	2190.54	2176.8	-4.41466	2227.89	2135.73	2149.44	2171.02	-45.6323	-2.08251
46.5	2350.14	2191.12	2246.87	2262.71	-22.2868	2211.82	2218.78	2342.55	2257.72	-25.4887	2217.32	2236.77	2187.9	2214	-21.4643	2210.38	2151.17	2179.09	2180.21	-23.2861	2162.96	2178.12	2191.23	2177.44	-3.78286	2227.19	2135.7	2149.01	2170.63	-46.0219	0.276441
47	2351.3	2192.72	2248.25	2264.09	-20.9038	2213.53	2220.27	2343.79	2259.2	-24.0075	2218.75	2238.3	2189.22	2215.42	-20.0412	2211.26	2152.24	2179.79	2181.1	-22.404	2163.45	2178.56	2191.95	2177.99	-3.23029	2226.74	2135.81	2148.49	2170.35	-46.3076	2.79996
47.5	2352.65	2194.61	2250	2265.75	-19.247	2215.53	2221.89	2345.48	2260.97	-22.2368	2220.54	2239.71	2190.91	2217.05	-18.4087	2212.3	2153.17	2180.55	2182.01	-21.4916	2164.22	2179.14	2192.9	2178.75	-2.46651	2226.21	2135.81	2148.26	2170.1	-46.558	5.77905
48	2354.54	2196.56	2251.85	2267.65	-17.3458	2218.14	2223.89	2347.03	2263.02	-20.1825	2222.59	2241.41	2192.81	2218.94	-16.5257	2213.57	2154.39	2181.56	2183.17	-20.3259	2165.4	2179.81	2194.05	2179.75	-1.46526	2225.88	2135.71	2148.64	2170.08	-46.5753	9.10615
48.5	2356.56	2198.97	2254.12	2269.88	-15.1135	2221.27	2226.65	2348.86	2265.59	-17.6107	2225.11	2243.4	2195.39	2221.3	-14.1609	2214.99	2155.73	2182.63	2184.45	-19.0464	2166.57	2180.73	2195.29	2180.87	-0.352846	2225.96	2135.58	2148.65	2170.06	-46.5899	12.763
49	2358.82	2201.96	2256.71	2272.5	-12.5016	2225.3	2229.96	2351.11	2268.79	-14.4148	2227.73	2245.83	2198.27	2223.94	-11.52	2217	2157.13	2183.68	2185.94	-17.5622	2168.51	2182	2197.15	2182.55	1.33341	2226.6	2135.33	2149.48	2170.47	-46.1854	16.9122
49.5	2361.54	2205.46	2260.03	2275.68	-9.31962	2229.56	2233.95	2354.05	2272.52	-10.6871	2230.91	2248.89	2201.62	2227.14	-8.32158	2219.23	2158.77	2185.13	2187.71	-15.791	2170.83	2183.88	2199.17	2184.63	3.40763	2227.33	2134.99	2150.68	2171	-45.653	21.5743
50	2364.83	2209.47	2263.8	2279.37	-5.62856	2234.25	2238.64	2357.22	2276.7	-6.50248	2234.45	2252.44	2205.39	2230.76	-4.70193	2221.84	2160.75	2186.57	2189.72	-13.7781	2173.34	2185.94	2201.53	2186.93	5.71506	2228.38	2135	2151.8	2171.72	-44.9297	26.5642
50.5	2368.49	2214.1	2268.39	2283.66	-1.3363	2239.43	2243.86	2360.94	2281.41	-1.79672	2238.64	2256.82	2209.84	2235.1	-0.362669	2224.56	2162.82	2188.25	2191.87	-11.626	2175.91	2188.8	2203.97	2189.56	8.34404	2229.61	2135.4	2153.02	2172.68	-43.9775	32.0826
51	2372.61	2219.15	2273.43	2288.39	3.39795	2245.03	2249.54	2365.19	2286.58	3.37971	2243.26	2261.85	2214.66	2239.92	4.45796	2228.03	2165.43	2190.14	2194.53	-8.96633	2179.16	2192.03	2207.1	2192.76	11.5446	2230.89	2136.23	2155.09	2174.07	-42.5822	37.9421
51.5	2377.16	2224.61	2279.08	2293.62	8.61955	2251.03	2255.83	2369.92	2292.26	9.05286	2248.56	2267.57	2220.2	2245.44	9.98041	2232.07	2168.57	2192.25	2197.63	-5.86889	2182.28	2195.51	2210.7	2196.17	14.9488	2231.85	2137.61	2156.91	2175.45	-41.1992	44.205
52	2381.77	2230.45	2284.95	2299.06	14.0588	2257.67	2262.62	2375.3	2298.53	15.3265	2254.43	2273.56	2226.12	2251.37	15.9088	2236.71	2172.14	2194.44	2201.1	-2.40431	2186.01	2199.38	2215.21	2200.2	18.9827	2233.15	2139.59	2159.01	2177.25	-39.4015	51.0365
52.5	2386.73	2236.67	2291.22	2304.88	19.8786	2265.05	2269.81	2381.49	2305.45	22.245	2260.62	2280.26	2232.81	2257.9	22.4327	2241.74	2176.37	2197.19	2205.1	1.60232	2190.2	2204.02	2220.38	2204.87	23.6487	2234.72	2142.14	2161.56	2179.47	-37.183	58.2447
53	2392.25	2243.25	2297.89	2311.13	26.1298	2273.06	2277.61	2388.4	2313.02	29.8198	2267.35	2287.33	2240	2264.89	29.4306	2247.43	2181.13	2200.03	2209.53	6.03277	2195.25	2208.9	2226.15	2210.1	28.8843	2236.74	2145.2	2164.33	2182.09	-34.5663	65.8567
53.5	2398.39	2250	2304.84	2317.74	32.7432	2281.88	2286.21	2395.88	2321.32	38.1189	2274.8	2294.78	2247.82	2272.47	37.0034	2253.49	2186.19	2203.14	2214.27	10.7717	2200.52	2214.68	2232.31	2215.84	34.6179	2238.9	2148.72	2167.29	2184.97	-31.6867	74.0733
54	2404.97	2257.03	2312.29	2324.76	39.7624	2291.38	2295.41	2403.86	2330.22	47.0109	2282.9	2302.77	2256.01	2280.56	45.0967	2259.93	2191.31	2206.83	2219.36	15.8595	2206.8	2221.34	2238.97	2222.37	41.1528	2241.86	2152.68	2170.83	2188.46	-28.1957	82.7241
54.5	2412.21	2264.19	2320.14	2332.18	47.1827	2301.48	2305.07	2411.91	2339.49	56.2821	2291.52	2311.37	2264.68	2289.19	53.7267	2267.02	2196.63	2210.63	2224.76	21.2604	2213.62	2228.55	2246.02	2229.4	48.1786	2245.25	2157.01	2175	2192.42	-24.2338	91.4627
55	2419.42	2271.23	2328.06	2339.57	54.5745	2311.77	2315.39	2420.12	2349.09	65.8886	2300.56	2320.33	2273.54	2298.14	62.6788	2274.92	2202.05	2214.32	2230.43	26.9304	2221.23	2236.47	2253.65	2237.12	55.8975	2249.13	2161.62	2180.08	2196.94	-19.7111	100.566
55.5	2426.29	2278.38	2335.61	2346.76	61.7646	2322.11	2326.01	2428.44	2358.85	75.6463	2309.73	2329.85	2282.53	2307.37	71.9065	2283.53	2207.89	2218.36	2236.59	33.0916	2229.47	2245.33	2262.34	2245.72	64.4978	2253.51	2166.62	2185.94	2202.02	-14.6291	109.407
56	2432.58	2285.32	2342.96	2353.62	68.622	2332.36	2336.5	2436.43	2368.43	85.2238	2318.91	2339.69	2291.74	2316.78	81.3179	2292.51	2214	2222.76	2243.09	39.5915	2238.68	2254.77	2271.93	2255.13	73.911	2259.01	2171.88	2192.7	2207.86	-8.78943	117.736
56.5	2438.03	2291.62	2349.17	2359.61	74.6088	2342.38	2346.77	2444.28	2377.81	94.608	2327.9	2349.39	2300.93	2326.07	90.6106	2301.58	2220.57	2226.79	2249.65	46.1472	2248.57	2264.89	2282.57	2265.35	84.1272	2265.17	2178.06	2200.43	2214.55	-2.10256	125.33
57	2442.02	2296.9	2354.17	2364.37	79.3692	2351.84	2356.62	2451.84	2386.77	103.562	2336.54	2358.87	2309.87	2335.09	99.6319	2310.65	2227.39	2231.43	2256.49	52.9892	2259.8	2276.36	2294.24	2276.8	95.5822	2272.44	2185.38	2209.27	2222.36	5.70807	131.927
57.5	2445.06	2301.27	2357.71	2368.01	83.0148	2360.76	2365.5	2458.41	2394.89	111.684	2344.85	2367.62	2318.25	2343.57	108.111	2319.28	2234.06	2236.44	2263.26	59.7603	2272.16	2288.75	2306.91	2289.27	108.055	2281.2	2194.19	2219.32	2231.57	14.9167	136.953
58	2446.54	2304.03	2359.94	2370.17	85.1762	2368.6	2373.11	2463.77	2401.83	118.622	2352.13	2375.12	2325.73	2350.99	115.53	2327.34	2239.97	2241.11	2269.47	65.9707	2285.53	2301.89	2320.07	2302.5	121.277	2291.57	2204.89	2231.02	2242.49	25.8368	140.546
58.5	2446.4	2305.53	2360.4	2370.78	85.7784	2374.69	2379	2467.88	2407.19	123.988	2358.02	2380.96	2331.4	2356.8	121.335	2334.48	2244.86	2245.44	2274.93	71.4267	2299.42	2315.61	2333.46	2316.16	134.947	2303.07	2217.89	2244	2254.98	38.3295	142.501
59	2444.58	2305.66	2359.45	2369.9	84.8999	2378.64	2382.93	2469.89	2410.48	127.28	2362.19	2384.87	2335.24	2360.77	125.303	2340.75	2248.69	2249.82	2279.75	76.2546	2313.32	2329.43	2346.29	2329.68	148.463	2315.77	2232.35	2258.22	2268.78	52.1253	142.745
59.5	2441.61	2304.86	2357.38	2367.95	82.95	2380.56	2384.72	2469.95	2411.74	128.535	2364.24	2386.6	2337.07	2362.64	127.175	2345.37	2251.26	2253.07	2283.24	79.7354	2325.91	2342.06	2357.68	2341.88	160.665	2328.96	2247.9	2272.93	2283.26	66.6101	141.531
60	2437.15	2302.91	2354.52	2364.86	79.8638	2380.26	2384.42	2468.3	2411	127.79	2364.28	2386.45	2336.95	2362.56	127.098	2348.16	2252.55	2255.32	2285.34	81.8414	2336.58	2352.83	2367.1	2352.17	170.951	2341.85	2264.2	2287.39	2297.82	81.1615	139.149
60.5	2431.86	2300.17	2350.58	2360.87	75.8718	2378.13	2382.23	2464.85	2408.41	125.201	2362.63	2384.42	2334.91	2360.65	125.189	2348.85	2252.77	2256.84	2286.15	82.6526	2345.02	2361.26	2374.2	2360.16	178.94	2353.75	2280.21	2300.64	2311.53	94.8785	135.82
61	2425.82	2296.58	2346.06	2356.15	71.1571	2374.68	2378.57	2459.81	2404.35	121.146	2359.57	2381.1	2331.76	2357.47	122.011	2347.77	2252.23	2257.45	2285.82	82.3187	2351.17	2367.34	2378.89	2365.8	184.581	2364.42	2295.32	2312.39	2324.04	107.391	131.796
61.5	2419.47	2292.5	2341.16	2351.05	66.0501	2370.25	2373.78	2453.98	2399.34	116.13	2355.26	2376.74	2327.5	2353.17	117.704	2345.05	2250.38	2256.78	2284.07	80.5726	2354.78	2370.74	2381.07	2368.87	187.647	2373.39	2309.46	2322.12	2334.99	118.336	127.183
62	2412.78	2287.99	2335.95	2345.57	60.5727	2364.93	2368.02	2447.12	2393.36	110.153	2350.3	2371.54	2322.42	2348.09	112.625	2341.01	2247.55	2255.36	2281.3	77.8022	2356.12	2371.61	2381.35	2369.69	188.476	2380.56	2322.16	2329.81	2344.18	127.524	122.181
62.5	2405.79	2283.16	2330.14	2339.7	54.6996	2358.99	2361.53	2439.54	2386.68	103.479	2344.76	2365.53	2316.5	2342.26	106.801	2335.91	2243.71	2253.22	2277.61	74.1125	2355.58	2370.81	2379.96	2368.78	187.566	2385.83	2332.79	2335.5	2351.37	134.717	116.863
63	2398.42	2278.18	2324.44	2333.68	48.6857	2352.61	2354.41	2431.54	2379.52	96.3173	2338.89	2358.98	2310.31	2336.06	100.598	2330.04	2239.19	2250.29	2273.17	69.6727	2353.06	2368.39	2377.1	2366.18	184.966	2388.97	2341.52	2339.15	2356.55	139.895	111.123
63.5	2391.02	2273.16	2318.68	2327.62	42.6231	2346.02	2347.07	2423.51	2372.2	88.9947	2332.51	2351.7	2303.36	2329.19	93.7276	2323.24	2233.75	2246.67	2267.89	64.3897	2348.91	2364.4	2372.68	2362	180.779	2390.1	2348	2340.74	2359.61	142.959	105.062
64	2383.36	2268.01	2312.89	2321.42	36.4229	2339.24	2339.53	2414.82	2364.53	81.3213	2325.94	2344.15	2296.08	2322.06	86.5949	2315.65	2228.51	2242.62	2262.26	58.7593	2343.49	2359.14	2367.3	2356.64	175.426	2389.39	2351.74	2340.22	2360.45	143.798	99.1038
64.5	2375.5	2262.68	2306.92	2315.03	30.0344	2332.39	2331.85	2406.16	2356.8	73.5966	2319.01	2336.46	2288.64	2314.7	79.2395	2307.68	2223.11	2238.24	2256.34	52.843	2337.06	2353.28	2360.85	2350.39	169.177	2387.02	2353.03	2337.59	2359.21	142.56	93.0639
65	2367.69	2257.35	2301.19	2308.74	23.7456	2325.66	2324.36	2397.71	2349.25	66.0408	2311.78	2328.65	2281.32	2307.25	71.7876	2299.78	2218.06	2233.46	2250.43	46.93	2329.68	2346.18	2353.4	2343.08	161.866	2383.1	2351.94	2332.89	2355.98	139.324	87.0219
65.5	2360.15	2251.8	2295.21	2302.38	17.3869	2319.05	2317.23	2389.54	2341.94	58.7337	2304.22	2320.7	2273.86	2299.59	64.1298	2291.89	2212.99	2228.68	2244.52	41.022	2321.97	2338.24	2345.22	2335.14	153.926	2378.1	2348.6	2327.08	2351.26	134.607	81.2523
66	2352.6	2246.31	2289.25	2296.05	11.0546	2312.33	2310.06	2381.18	2334.52	51.3189	2296.78	2313.06	2266.79	2292.21	56.7475	2284.36	2208.39	2223.79	2238.85	35.3457	2313.75	2329.66	2336.93	2326.78	145.563	2372.13	2343.34	2319.99	2345.15	128.499	75.6179
66.5	2345.42	2240.86	2283.32	2289.87	4.87188	2305.65	2303	2373.64	2327.43	44.2243	2289.36	2305.57	2259.97	2284.97	49.5048	2277.08	2203.67	2218.87	2233.21	29.7094	2305.53	2320.88	2328.43	2318.28	137.061	2365.27	2336.78	2312.14	2338.06	121.408	69.9038
67	2338.44	2235.58	2277.51	2283.84	-1.15515	2298.98	2296.11	2366.14	2320.41	37.2031	2282.06	2298.1	2253.25	2277.8	42.3406	2269.87	2198.95	2214.07	2227.63	24.1289	2297.4	2311.87	2319.9	2309.72	128.504	2357.65	2329.07	2303.66	2330.13	113.471	64.1704
67.5	2331.63	2230.47	2271.6	2277.9	-7.0938	2292.1	2288.92	2358.34	2313.12	29.9167	2274.95	2290.78	2246.63	2270.79	35.3273	2262.47	2193.99	2209.23	2221.9	18.397	2289.56	2303.18	2311.56	2301.43	120.216	2349.7	2320.6	2295.08	2321.8	105.143	58.2759
68	2324.88	2225.89	2265.95	2272.24	-12.7565	2285.02	2281.28	2350.48	2305.6	22.392	2267.92	2283.97	2240.23	2264.04	28.576	2255.04	2189.14	2204.09	2216.09	12.5883	2281.77	2294.87	2303.49	2293.38	112.158	2341.45	2311.52	2285.79	2312.92	96.2692	52.0665
68.5	2318.11	2221.3	2260.34	2266.58	-18.4133	2278.07	2273.74	2343.07	2298.29	15.0897	2260.83	2277.11	2233.84	2257.26	21.7946	2247.69	2184.07	2198.76	2210.18	6.6778	2274.12	2286.89	2295.44	2285.49	104.267	2332.96	2302.4	2276.63	2304	87.3456	45.684
69	2311.13	2216.99	2254.72	2260.95	-24.049	2271.08	2265.79	2335.36	2290.74	7.53811	2253.8	2270.12	2227.46	2250.46	14.9979	2240.35	2178.81	2193.53	2204.23	0.726683	2266.48	2279.23	2287.74	2277.82	96.6009	2324.42	2292.94	2267.48	2294.95	78.292	39.1513
69.5	2304.14	2212.83	2249.26	2255.41	-29.5845	2264.07	2257.87	2328.03	2283.33	0.12211	2246.86	2263.18	2221.11	2243.72	8.2524	2233.16	2173.65	2188.16	2198.32	-5.17862	2258.89	2271.72	2280.37	2270.33	89.1097	2315.68	2283.31	2258.83	2285.94	69.2853	32.5587
70	2297.09	2208.53	2244.02	2249.88	-35.1166	2257.35	2250.38	2321.29	2276.34	-6.86479	2239.79	2256.44	2214.84	2237.03	1.562	2226.04	2168.5	2182.98	2192.51	-10.9938	2251.29	2264.44	2273.24	2262.99	81.7695	2306.88	2273.85	2250.21	2276.98	60.3261	26.1157
70.5	2290.11	2203.89	2238.97	2244.32	-40.6734	2250.99	2243.53	2314.82	2269.78	-13.4239	2232.89	2249.51	2208.49	2230.3	-5.16339	2219.15	2163.12	2178.18	2186.82	-16.6817	2243.74	2257.17	2266.27	2255.72	74.5063	2298.26	2264.6	2242.08	2268.32	51.6614	19.714
71	2283.53	2199.23	2234.17	2238.98	-46.0212	2244.59	2236.63	2308.31	2263.17	-20.0312	2225.94	2242.68	2202.33	2223.65	-11.8151	2212.45	2157.54	2173.64	2181.21	-22.2888	2236.63	2250.05	2259.57	2248.75	67.5354	2290.05	2254.84	2234.08	2259.66	43.001	13.5302
71.5	2277.21	2194.23	2229.6	2233.68	-51.3183	2238.42	2230.21	2302.12	2256.92	-26.2894	2219.12	2235.9	2196.06	2217.03	-18.435	2205.98	2151.87	2168.92	2175.59	-27.9064	2229.55	2243.02	2252.97	2241.85	60.6299	2282.16	2245.63	2226.28	2251.36	34.7028	7.4278
72	2271.29	2189.04	2225.3	2228.54	-56.4538	2232.6	2224.04	2296.01	2250.88	-32.3217	2212.36	2229.35	2189.98	2210.56	-24.9033	2199.85	2145.85	2164.01	2169.91	-33.5949	2222.67	2236.36	2246.63	2235.22	54.0008	2274.67	2236.9	2218.73	2243.44	26.7811	1.29997
72.5	2265.53	2184.05	2221.22	2223.6	-61.3958	2226.87	2218.02	2290.19	2245.03	-38.1779	2206.04	2222.67	2183.78	2204.16	-31.2991	2193.99	2139.74	2159.02	2164.25	-39.2529	2215.89	2229.56	2240.49	2228.64	47.4263	2267.59	2228.16	2211.51	2235.76	19.1026	-4.91227
73	2259.79	2179.12	2217.31	2218.74	-66.2576	2221.11	2211.91	2284.82	2239.28	-43.9249	2199.84	2216.16	2177.74	2197.91	-37.552	2188.26	2133.73	2153.86	2158.62	-44.8847	2209.33	2223.17	2234.6	2222.37	41.1502	2260.71	2219.76	2204.62	2228.36	11.7089	-10.9134
73.5	2253.82	2174.43	2213.56	2213.94	-71.0609	2215.51	2206.13	2280	2233.88	-49.3268	2194.09	2209.87	2171.71	2191.89	-43.5708	2182.49	2127.64	2148.9	2153.01	-50.489	2202.55	2217.07	2228.84	2216.15	34.935	2253.7	2212.3	2198.13	2221.38	4.72203	-17.1083
74	2247.93	2169.82	2210.12	2209.29	-75.7053	2209.85	2200.44	2275.7	2228.66	-54.5408	2188.32	2203.77	2166.06	2186.05	-49.4118	2176.74	2121.47	2144.37	2147.53	-55.9734	2196.05	2211.25	2223.14	2210.14	28.9248	2246.8	2204.7	2192.06	2214.52	-2.13383	-23.3759
74.5	2241.7	2165.14	2206.67	2204.5	-80.4941	2204.04	2194.76	2272.06	2223.62	-59.5864	2182.53	2197.66	2160.28	2180.16	-55.3076	2171	2115.55	2140.27	2142.27	-61.2277	2189.75	2205.46	2217.2	2204.14	22.9186	2240.49	2197.18	2185.78	2207.82	-8.83719	-29.591
75	2235.28	2160.42	2203.34	2199.68	-85.319	2198.2	2188.88	2268.96	2218.68	-64.5268	2176.32	2191.61	2154.74	2174.22	-61.241	2165.39	2109.7	2136.29	2137.12	-66.3762	2183.77	2200.28	2211.39	2198.48	17.2623	2234.15	2190.09	2179.83	2201.36	-15.2981	-35.6617
75.5	2228.92	2155.87	2200.23	2195.01	-89.9907	2192.31	2182.95	2266.65	2213.97	-69.2333	2170.16	2185.47	2149.05	2168.23	-67.2366	2159.9	2103.68	2132.37	2131.98	-71.52	2178.03	2195.02	2205.87	2192.97	11.7547	2227.91	2183.12	2173.71	2194.91	-21.7391	-41.8458
76	2222.63	2151.02	2197.24	2190.3	-94.7016	2186.47	2176.99	2264.83	2209.43	-73.7749	2163.88	2179.2	2143.27	2162.11	-73.3501	2154.6	2098.26	2128.21	2127.02	-76.4766	2172.95	2189.63	2200.45	2187.68	6.46274	2221.96	2176.1	2167.65	2188.57	-28.087	-47.7491
76.5	2216.15	2146.26	2194.27	2185.56	-99.4377	2180.86	2171.04	2263.17	2205.02	-78.183	2157.78	2173.08	2137.19	2156.01	-79.4488	2149.52	2093.34	2123.8	2122.22	-81.2791	2168.13	2184.09	2195.32	2182.52	1.29795	2216.15	2169.46	2161.45	2182.35	-34.3011	-53.4695
77	2210.02	2141.75	2191.74	2181.17	-103.828	2175.55	2165	2261.44	2200.66	-82.5411	2152.07	2167	2131.14	2150.07	-85.3943	2144.44	2088.48	2119.36	2117.43	-86.074	2163.59	2178.55	2190.82	2177.65	-3.56465	2209.84	2162.95	2155.63	2176.14	-40.5142	-58.949
77.5	2204.34	2137.15	2189.49	2176.99	-108.003	2170.45	2159.15	2258.92	2196.17	-87.0335	2146.72	2161.24	2124.87	2144.28	-91.1841	2139.16	2083.95	2115.16	2112.76	-90.742	2159.15	2172.9	2186.58	2172.87	-8.34335	2203.58	2156.47	2149.68	2169.91	-46.7446	-64.5792
78	2198.66	2132.45	2187.34	2172.82	-112.178	2165.59	2153.4	2254.53	2191.18	-92.0292	2141.51	2155.69	2118.78	2138.66	-96.8029	2133.63	2079.72	2111.6	2108.32	-95.1814	2154.7	2167.59	2182.14	2168.14	-13.0752	2197.59	2150.15	2144.14	2163.96	-52.6944	-70.1224
78.5	2193.06	2127.89	2185.35	2168.77	-116.232	2160.85	2147.85	2248.83	2185.84	-97.3633	2136.27	2150.28	2112.78	2133.11	-102.354	2127.91	2075.26	2108.41	2103.86	-99.6412	2150.02	2162.69	2177.89	2163.53	-17.6872	2191.81	2143.92	2138.51	2158.08	-58.5768	-75.897
79	2187.61	2123.59	2183.33	2164.84	-120.154	2155.93	2142.49	2241.96	2180.13	-103.077	2130.92	2144.95	2106.91	2127.59	-107.871	2122.05	2070.66	2105.84	2099.52	-103.982	2145.19	2158.1	2173.46	2158.92	-22.3028	2186.15	2137.91	2133.31	2152.45	-64.1992	-81.6352
79.5	2181.84	2119.1	2180.67	2160.54	-124.458	2150.69	2137.37	2233.59	2173.88	-109.323	2125.42	2139.69	2101.39	2122.17	-113.297	2116.29	2066.02	2103.56	2095.29	-108.21	2140.12	2153.7	2168.83	2154.22	-27.0022	2181.27	2132.27	2128.34	2147.29	-69.3626	-87.5905
80	2175.99	2114.72	2177.48	2156.06	-128.935	2145.16	2132.17	2224.51	2167.28	-115.924	2120.16	2134.32	2096.15	2116.88	-118.586	2110.82	2061.16	2101.13	2091.03	-112.465	2135.05	2149.34	2164.01	2149.47	-31.7482	2176.88	2127.08	2123.51	2142.49	-74.1628	-93.3186
80.5	2170.33	2110.22	2173.78	2151.44	-133.554	2139.38	2127.08	2215.35	2160.61	-122.599	2114.86	2128.91	2091.06	2111.61	-123.853	2105.54	2056.57	2097.96	2086.69	-116.812	2130.02	2144.78	2159.29	2144.7	-36.5225	2172.44	2122.1	2118.78	2137.78	-78.8781	-98.9691
81	2164.7	2105.88	2169.3	2146.63	-138.369	2133.58	2121.83	2205.52	2153.64	-129.566	2109.75	2123.6	2085.97	2106.44	-129.022	2100.53	2051.85	2094.82	2082.4	-121.103	2124.98	2140.39	2154.62	2140	-41.2225	2168.22	2117.54	2114.59	2133.45	-83.205	-104.356
81.5	2159.29	2101.07	2164.42	2141.59	-143.403	2127.83	2116.42	2195.43	2146.56	-136.646	2104.88	2118.25	2080.94	2101.36	-134.107	2095.79	2047.13	2091.08	2078	-125.501	2120.16	2136.07	2150.24	2135.49	-45.726	2164.19	2113.19	2110.15	2129.18	-87.4788	-109.68
82	2154.02	2096.36	2159.7	2136.7	-148.301	2122.19	2111.03	2185.72	2139.65	-143.558	2100.12	2112.9	2075.6	2096.21	-139.255	2091.06	2042.45	2087.07	2073.53	-129.973	2115.64	2131.93	2145.8	2131.12	-50.0976	2159.92	2108.9	2105.64	2124.82	-91.8346	-114.834
82.5	2148.61	2091.63	2154.83	2131.69	-153.307	2116.68	2105.87	2176.29	2132.95	-150.256	2095.11	2107.63	2070.34	2091.03	-144.437	2086.36	2037.88	2083.17	2069.14	-134.363	2111.21	2128	2141.68	2126.97	-54.2523	2155.69	2104.59	2101.42	2120.57	-96.0877	-119.982
83	2143.27	2087.18	2149.84	2126.76	-158.234	2111.32	2100.79	2167.3	2126.47	-156.732	2090.07	2102.7	2065.02	2085.93	-149.531	2082.11	2033	2079.75	2064.96	-138.544	2107.08	2124.39	2137.8	2123.09	-58.1293	2151.73	2100.28	2097.13	2116.38	-100.273	-125.083
83.5	2138.18	2082.69	2145.31	2122.06	-162.938	2105.83	2095.93	2159.36	2120.37	-162.831	2084.96	2097.87	2059.86	2080.9	-154.565	2077.63	2028.49	2076.14	2060.75	-142.746	2103.16	2120.4	2134.14	2119.23	-61.987	2147.63	2095.86	2092.67	2112.05	-104.605	-130.274
84	2133.01	2078.53	2140.78	2117.44	-167.556	2100.45	2091.26	2151.75	2114.49	-168.718	2079.69	2093.21	2054.98	2075.96	-159.505	2072.96	2024.12	2072.83	2056.64	-146.862	2099.4	2116.7	2130.77	2115.62	-65.5936	2143.46	2091.52	2088.53	2107.83	-108.82	-135.461
84.5	2128.23	2074.5	2136.08	2112.94	-172.06	2095.21	2086.47	2144.62	2108.77	-174.437	2074.28	2088.81	2050.61	2071.23	-164.23	2068.26	2020.06	2069.61	2052.64	-150.859	2095.67	2112.98	2127.85	2112.16	-69.0539	2139.21	2087.2	2084.72	2103.71	-112.943	-140.541
85	2123.75	2070.5	2131.57	2108.6	-176.392	2090.03	2081.71	2137.82	2103.19	-180.018	2069.04	2084.48	2046.24	2066.58	-168.878	2063.29	2016.23	2066.25	2048.59	-154.909	2092.25	2109.23	2124.86	2108.78	-72.4378	2134.74	2083.13	2080.9	2099.59	-117.063	-145.593
85.5	2118.95	2066.48	2127.18	2104.2	-180.793	2085.12	2076.94	2131.22	2097.76	-185.447	2064.05	2079.89	2042.04	2061.99	-173.471	2057.77	2012.74	2062.58	2044.36	-159.136	2088.81	2105.35	2122.12	2105.42	-75.7946	2130.22	2079.3	2077.42	2095.65	-121.008	-150.698
86	2114.07	2062.46	2122.24	2099.59	-185.406	2080.47	2072.11	2124.57	2092.38	-190.822	2059.14	2075.49	2038.18	2057.6	-177.861	2052.58	2009.25	2058.91	2040.25	-163.253	2085.58	2101.63	2119.29	2102.17	-79.0525	2125.9	2075.6	2074.14	2091.88	-124.776	-155.662
86.5	2109.13	2058.29	2117.45	2094.96	-190.04	2075.76	2067.15	2118.36	2087.09	-196.113	2054.42	2071.05	2034.27	2053.25	-182.216	2047.47	2005.74	2055.14	2036.11	-167.385	2082.25	2097.54	2116.34	2098.71	-82.5076	2121.88	2071.74	2070.86	2088.16	-128.495	-160.564
87	2104.11	2054.03	2112.49	2090.21	-194.788	2071.32	2062.48	2112.16	2081.98	-201.221	2049.68	2066.52	2030.03	2048.74	-186.72	2042.47	2002.06	2051.23	2031.92	-171.581	2079.04	2093.32	2113.36	2095.24	-85.9763	2118.04	2067.74	2067.26	2084.35	-132.305	-165.536
87.5	2098.94	2049.78	2107.35	2085.36	-199.639	2067.02	2057.58	2105.74	2076.78	-206.423	2044.72	2062.14	2025.7	2044.18	-191.279	2037.98	1998.28	2047.58	2027.95	-175.552	2075.43	2088.98	2110.5	2091.64	-89.5788	2114.35	2063.31	2063.3	2080.32	-136.334	-170.425
88	2094.09	2045.26	2101.94	2080.43	-204.57	2062.47	2052.74	2099.43	2071.55	-211.659	2039.45	2057.75	2021.29	2039.5	-195.964	2033.66	1994.25	2044.11	2024.01	-179.494	2071.73	2084.53	2107.36	2087.87	-93.3441	2110.59	2058.94	2058.77	2076.1	-140.553	-175.229
88.5	2089.24	2040.7	2096.73	2075.56	-209.441	2058.13	2047.88	2092.99	2066.34	-216.869	2034.03	2052.79	2016.22	2034.35	-201.114	2029.2	1990.15	2040.77	2020.04	-183.459	2067.66	2080	2104.24	2083.97	-97.2506	2106.57	2054.44	2053.54	2071.52	-145.138	-180.101
89	2084.39	2035.93	2090.87	2070.4	-214.599	2053.54	2043.31	2086.7	2061.18	-222.021	2028.39	2047.24	2011.16	2028.93	-206.536	2024.34	1985.56	2037.89	2015.93	-187.568	2063.51	2075.11	2100.89	2079.84	-101.38	2102.41	2050.61	2047.78	2066.93	-149.721	-185.127
89.5	2079.53	2031.06	2085.1	2065.23	-219.766	2048.8	2038.56	2080.31	2055.89	-227.313	2022.7	2041.63	2006.03	2023.45	-212.01	2019.49	1981.07	2035.06	2011.87	-191.626	2059.17	2070.29	2097.4	2075.62	-105.6	2098.09	2046.86	2041.71	2062.22	-154.432	-190.088
90	2074.37	2025.78	2078.42	2059.52	-225.477	2043.34	2034.43	2074.73	2050.83	-232.372	2017.04	2034.47	2001.12	2017.54	-217.923	2013.4	1975.46	2033.16	2007.34	-196.16	2054.85	2064.54	2093.52	2070.97	-110.249	2094.04	2044.57	2035.33	2057.98	-158.674	-195.469
