# Supplementary material for: The aroma of TEMED as an activation and stabilizing signal for the antibacterial enzyme HEWL
Source: PLoS One. 2020 May 19;15(5):e0232953. doi: 10.1371/journal.pone.0232953 (PMC7236982; doi:10.1371/journal.pone.0232953)
Supplement: S1 Data — (ZIP) [file pone.0232953.s010.zip › Raw_data_related_to_TEMED_paper_PLOS_ONE/DSF raw data pH 8.6 and pH 2.2_Melt Curve Derivative Results.xlsx]

## Sheet: HEX
	Temperature	A1	A2	A3	A4	A5	A6	A7	A8	A9	A10	A11	A12	B1	B2	B3	B4	B5	B6	B7	B8	B9	B10	B11	B12
	20	12.6269	4.822	17.5538	20.0167	8.32729	10.7369	12.2856	11.7069	3.8942	5.33441	10.7227	4.92045	4.85569	7.94228	6.47571	9.43954	3.73884	6.13404	6.7998	6.57507	6.54637	5.11104	3.27034	5.28171
	20.5	27.3582	10.4477	38.0333	43.3695	18.0425	23.2633	26.6188	25.3649	8.43744	11.5579	23.2325	10.661	10.5207	17.2083	14.0307	20.4523	8.10083	13.2904	14.7329	14.246	14.1838	11.0739	7.08573	11.4437
	21	25.2537	9.644	35.1076	40.0333	16.6546	21.4738	24.5712	23.4138	7.78841	10.6688	21.4454	9.8409	9.71137	15.8846	12.9514	18.8791	7.47769	12.2681	13.5996	13.1501	13.0927	10.2221	6.54067	10.5634
	21.5	25.2537	9.644	35.1076	40.0333	16.6546	21.4738	24.5712	23.4138	7.78841	10.6688	21.4454	9.8409	9.71137	15.8846	12.9514	18.8791	7.47769	12.2681	13.5996	13.1501	13.0927	10.2221	6.54067	10.5634
	22	25.2537	9.644	35.1076	40.0333	16.6546	21.4738	24.5712	23.4138	7.78841	10.6688	21.4454	9.8409	9.71137	15.8846	12.9514	18.8791	7.47769	12.2681	13.5996	13.1501	13.0927	10.2221	6.54067	10.5634
	22.5	25.2564	9.64876	35.1149	40.1057	16.7042	21.5261	24.5055	23.3905	7.70885	10.6334	21.3432	9.75731	9.65725	15.9221	12.9881	18.893	7.39596	12.2978	13.5697	13.1094	13.0202	10.2128	6.45208	10.4765
	23	25.2813	9.6535	35.1022	39.6746	16.3749	21.2225	24.9354	23.5194	8.19007	10.8355	22.0711	10.28	10.0135	15.6781	12.7512	18.9273	7.92541	12.0368	13.7286	13.3703	13.5363	10.2908	6.97532	11.0332
	23.5	25.0026	9.32842	34.8845	38.7198	15.9749	20.4763	25.5377	23.9849	9.25123	11.3845	22.7009	11.2804	10.4426	15.2814	12.4554	17.964	8.82579	12.193	14.3708	13.8874	13.9995	10.2654	8.22688	11.9558
	24	24.387	9.229	33.973	37.735	15.3859	19.7307	26.1436	23.8299	9.87628	11.7877	22.4848	11.7404	11.2649	15.2262	11.6991	16.7279	8.8319	12.663	14.1719	13.5784	13.7715	10.1567	9.08682	12.5006
	24.5	24.3234	9.62339	33.0782	37.1598	14.8365	19.1835	26.4596	22.8593	9.93169	11.8967	22.4436	12.132	12.2039	15.2255	10.7276	16.0411	8.62872	12.4813	13.2129	13.1732	13.8352	10.2772	9.71141	13.2668
	25	24.2009	9.18968	32.0515	35.8526	14.3525	18.0708	26.2024	22.5675	10.3011	12.2971	22.41	12.5542	12.7088	14.5957	10.2165	15.0729	8.39599	11.6193	13.1105	13.3311	13.8481	10.1497	10.1674	13.2821
	25.5	23.604	8.6761	30.9056	34.2079	13.7523	16.4365	25.7721	22.4991	10.7456	12.9149	22.3786	13.0272	13.0086	14.1036	9.87117	13.9007	7.51499	11.0958	13.2088	13.1703	13.5458	10.1809	10.5155	12.9766
	26	23.3504	9.31108	29.9705	33.3557	13.0801	15.5678	25.2785	21.6973	10.4636	13.4378	22.9968	13.7635	13.5577	14.3255	10.1075	13.6278	6.58614	11.0648	12.818	13.2009	13.6995	10.8126	10.6634	13.5628
	26.5	22.9529	9.52417	29.0942	32.3262	12.1067	14.8706	24.8044	21.0646	9.97709	13.8622	23.3936	14.4502	14.1435	13.758	10.8564	13.4517	6.45069	10.4873	12.3056	13.6191	13.9683	11.1473	10.7673	13.5813
	27	22.6819	9.20322	28.3406	31.0983	11.4097	14.307	24.8625	21.7228	10.4364	14.6854	24.2262	15.7982	14.2441	13.1739	11.2479	12.9833	6.39628	9.87707	12.3217	13.9398	13.8132	11.0654	11.0059	13.4854
	27.5	22.7707	9.44646	28.2878	30.6306	11.0539	14.3327	25.5171	22.6095	11.7419	16.1636	26.302	17.8632	14.4744	14.4451	11.5315	13.2467	6.37007	10.3962	12.2594	14.0169	14.2164	11.5894	11.6646	14.9071
	28	22.2375	9.19941	28.2258	29.7731	10.7059	14.2223	25.2958	22.3495	11.7731	16.0693	26.2636	17.6877	14.3335	14.806	11.456	13.1221	6.56994	10.5282	11.8397	13.4789	14.2456	11.3429	11.4089	15.1712
	28.5	21.1928	7.84547	27.3303	27.9943	10.4487	13.3644	24.5751	21.3103	10.8647	13.9681	23.5877	15.5216	13.3534	13.5751	10.2551	11.9938	6.29961	8.73192	11.0147	12.0204	12.7145	9.74766	10.0771	13.1959
	29	20.6748	7.2008	27.2379	27.0915	10.9152	12.8732	24.4719	21.1873	10.7782	13.1087	22.6017	14.879	12.2774	13.5842	8.56155	10.9306	5.63303	7.34717	10.6509	10.8251	11.356	9.1544	9.43145	12.6531
	29.5	19.9638	7.10274	27.4553	25.9922	11.2448	12.4169	23.6893	20.5857	10.2674	12.5579	21.6051	13.7769	11.6798	13.5347	7.06068	9.76	5.00208	6.81118	10.6165	9.89007	10.5256	8.91988	8.62058	12.4462
	30	18.6032	6.50428	26.2468	24.1962	11.0359	11.391	21.8855	18.5658	8.40272	10.2679	18.5386	11.3528	10.6144	11.6965	5.93696	7.91141	4.07408	4.89805	9.93959	8.55372	8.60341	7.56097	6.87916	10.1965
	30.5	18.0647	6.06551	24.7166	23.2292	10.7551	10.7035	20.8045	17.5648	7.32601	8.59387	16.6014	10.3596	9.1762	10.1724	5.08095	6.4435	2.94936	2.91943	8.80425	7.13066	6.83179	6.55102	5.31767	8.42157
	31	17.6841	6.31209	24.1107	22.8037	9.83507	10.2952	20.1918	17.5751	7.06037	8.63243	15.9711	10.332	8.1729	9.60266	4.89898	5.36089	2.42645	2.72422	7.7904	5.97025	6.09046	5.8834	3.94316	7.59089
	31.5	16.8302	6.14546	22.8537	21.702	8.53213	9.64729	19.3036	16.5524	6.11338	8.09174	14.2427	9.04952	6.91401	8.45486	5.45045	4.10999	2.05636	2.52888	6.56839	4.90068	5.14617	4.16474	2.56626	6.01445
	32	16.0318	5.47668	21.0908	20.7995	7.45653	8.94099	18.926	15.4519	5.47781	7.16344	12.6938	8.08121	5.11594	7.36713	5.99723	3.15808	1.60872	1.45228	4.37843	3.33628	4.14263	2.33269	1.49176	4.00038
	32.5	15.6329	5.42401	20.3577	20.3666	6.30133	8.76558	19.2659	15.4458	5.83549	7.2896	12.359	7.93686	3.58854	6.49108	5.82884	2.53795	1.46515	1.26189	2.07741	1.56206	3.6696	0.810861	0.160188	2.53592
	33	14.9451	5.22714	19.8649	19.7127	5.23284	8.58701	19.2063	14.9569	5.80074	7.31077	11.6553	7.49046	2.50908	6.07368	5.55887	1.97667	1.54989	1.46685	0.0847607	0.264217	2.39947	-1.09026	-1.33308	1.26553
	33.5	14.4451	4.49132	18.8478	19.0604	5.03429	8.42008	19.0385	14.2119	5.48268	6.54837	11.4704	7.11321	1.76355	5.3345	5.1508	1.7116	1.00443	0.545098	-1.72297	-1.00763	0.516128	-2.86242	-2.32279	-0.204271
	34	14.6833	3.98355	18.2949	18.5084	4.85249	8.39329	18.9713	13.929	5.60419	5.81474	11.7548	6.92755	1.48542	4.15691	4.12014	1.86107	0.725928	-0.396019	-3.99902	-2.93781	-1.1931	-4.17352	-4.11407	-2.03251
	34.5	15.0499	3.61935	18.0328	17.9615	4.61816	8.39712	18.6331	13.6217	5.01819	5.36543	11.1063	6.61369	1.57395	3.31744	3.04917	1.95941	0.654648	-0.376097	-6.10486	-4.77661	-3.64737	-5.45281	-6.74937	-3.82791
	35	15.1462	2.77477	17.3896	17.3491	4.84415	7.93532	18.0026	12.9558	3.79119	4.43775	10.3639	5.95065	1.41014	2.85467	2.29489	2.03521	0.288769	-0.665088	-7.5402	-6.16756	-6.47344	-6.45914	-8.78478	-5.47903
	35.5	14.8637	2.28461	16.881	16.7321	5.0105	7.25261	17.6357	12.7868	3.22453	3.86161	10.3273	5.36119	1.31536	1.88587	1.55139	2.02953	-0.0779542	-1.39704	-8.66915	-7.88123	-8.60408	-7.10263	-10.3907	-6.64
	36	14.5636	2.20366	16.6522	15.8874	4.88202	6.70269	17.1371	12.609	3.00252	4.08965	9.63788	5.2037	1.43187	0.968039	0.934503	1.57248	0.317013	-1.24608	-10.2848	-9.67189	-10.5797	-7.64176	-12.4035	-7.14113
	36.5	13.3201	1.69455	15.8055	14.9979	4.94069	5.6913	15.8825	11.3191	2.08442	3.29457	7.46271	4.55869	1.11637	0.577816	0.270312	0.361877	0.328426	-1.65117	-11.318	-11.076	-12.8084	-8.63809	-14.4278	-7.5232
	37	11.8135	1.17448	14.3385	13.9708	4.6966	4.40661	14.7941	9.70627	1.1083	1.48624	5.1616	2.9688	0.41906	-0.253804	-0.624841	-1.00508	-0.264211	-2.87938	-11.5699	-12.2131	-14.5955	-10.1766	-16.1271	-7.97127
	37.5	10.9692	0.771207	13.0745	12.8116	4.0575	3.3211	14.0635	8.231	0.370203	0.812738	3.07446	1.36036	0.110041	-1.23004	-1.42357	-2.17885	-0.784916	-3.24555	-12.2662	-13.3428	-15.8628	-11.7867	-17.8045	-8.49592
	38	10.5753	-0.0122891	11.963	11.7463	3.51537	2.5862	13.3679	6.30825	-0.70711	0.271623	0.80484	-0.216613	-0.362026	-1.80912	-2.15113	-3.26795	-1.27051	-3.38085	-13.3982	-13.9971	-16.7285	-13.3617	-19.3565	-9.56326
	38.5	9.9762	-0.893553	10.4923	10.9476	2.94725	1.66075	12.6673	4.52577	-2.29611	-1.20219	-1.06166	-2.02615	-1.23923	-1.70931	-3.08441	-3.99466	-1.69639	-3.86736	-13.7774	-13.8403	-16.9791	-14.6824	-20.4029	-10.7258
	39	9.9118	-1.09759	9.37466	10.3878	2.28215	1.23435	12.7948	4.35104	-2.72897	-1.05237	-0.50678	-2.32798	-1.86111	-1.72313	-3.19914	-3.84275	-1.64205	-3.23133	-13.4448	-13.4607	-16.5258	-14.8975	-20.3284	-11.1671
	39.5	10.5359	-0.921524	9.36525	10.0648	1.7694	1.8064	13.4102	5.0846	-1.77844	0.690604	1.54726	-1.00663	-2.28355	-1.80816	-2.12728	-2.99742	-0.853957	-1.99768	-12.8489	-12.7915	-15.3969	-13.594	-19.0721	-10.4638
	40	10.6586	-0.388102	9.46581	10.0543	1.7039	2.52859	13.6183	5.8609	-1.11773	1.28136	2.56935	0.61679	-2.63116	-1.54261	-0.949657	-2.1181	0.114071	-1.31126	-11.7275	-11.619	-14.2517	-11.9793	-17.3056	-8.83276
	40.5	10.9167	0.981156	9.41063	10.0625	1.99174	3.29139	13.9733	7.48485	0.158264	2.3172	4.57406	3.39002	-2.0265	-1.13248	0.203687	-1.13632	1.41279	-0.261738	-9.8052	-10.0802	-12.8096	-9.9457	-14.7577	-5.98008
	41	11.9274	2.42664	10.289	10.0016	2.53821	4.37789	15.2128	9.68976	2.89008	4.7856	7.53515	6.69142	-1.06682	-1.12889	1.72523	-0.344563	2.32567	1.15936	-7.50607	-8.60179	-10.8186	-7.21465	-11.3139	-2.45654
	41.5	13.2943	3.58	11.2563	9.90966	3.12197	5.40653	16.2783	11.5966	5.01786	6.89821	9.03628	9.16051	-0.213071	-0.788191	2.75761	0.250029	3.05327	2.62713	-5.82583	-6.99378	-8.72211	-4.60192	-8.18265	1.12969
	42	13.7244	4.08338	11.2921	9.86463	3.81205	5.41744	16.4132	12.8457	5.49079	7.82218	9.58232	10.3526	0.774717	0.0727899	2.71777	0.317371	3.7413	3.85033	-4.83297	-5.22622	-6.93162	-3.29621	-5.76231	3.94411
	42.5	14.0638	4.04773	11.2648	9.72083	4.35617	5.70637	17.0202	14.0567	6.52118	9.05878	11.4223	11.5109	1.50986	0.616037	2.76255	0.58435	4.70094	4.65071	-3.86105	-3.51209	-4.8587	-2.41568	-3.44238	6.22038
	43	14.1594	3.27865	11.0643	9.5797	4.40072	5.71375	17.5642	14.351	7.14245	9.43627	11.7515	11.5558	1.30715	0.826195	3.04307	0.795311	5.15687	5.3626	-3.15363	-2.42957	-3.08705	-1.35154	-2.0684	7.69188
	43.5	13.3104	2.18695	10.0821	9.33041	3.98173	5.18804	16.7647	13.7862	5.88151	8.04673	10.2604	9.99936	0.260594	0.834178	3.12495	1.05679	5.69037	6.01385	-2.95894	-2.15893	-2.45663	-1.24608	-2.18432	7.89203
	44	12.2289	1.01777	9.04582	9.055	3.50655	5.01426	15.6234	13.3766	4.39187	6.34116	9.66011	8.33706	-0.448086	0.212341	3.20568	1.43548	6.3165	5.72749	-2.32095	-1.5747	-2.3742	-1.79191	-2.11738	7.86299
	44.5	11.7595	0.448751	8.38251	8.87767	3.14653	5.24833	15.2306	13.7767	4.28722	5.86143	10.0117	8.24673	-0.638192	-0.695777	3.86311	1.84865	6.65656	5.4876	-0.87257	-0.692393	-1.86615	-1.45723	-1.47984	8.57825
	45	11.2553	0.553675	7.73613	8.50082	2.90481	4.96272	14.432	14.2887	4.21846	5.66447	9.84476	8.03269	-0.681862	-1.25446	4.48272	1.99541	6.80886	6.09082	0.595974	-0.395396	-1.21433	-0.467166	-1.03585	9.66588
	45.5	10.2724	0.546132	7.15693	7.6219	2.3884	4.57293	13.205	14.3711	3.24173	4.92413	9.75197	6.87904	-0.97276	-1.77758	4.52033	1.96524	6.88002	6.25767	1.72424	0.102604	-1.00859	-0.746426	-0.631957	9.95605
	46	9.48389	0.523974	6.48711	6.92926	1.81736	4.61237	12.4371	14.0941	2.94793	4.99418	10.6597	6.77851	-0.941981	-2.28318	4.49523	1.87439	6.58849	5.87346	2.97964	1.48142	-0.1117	-0.895171	0.587288	11.215
	46.5	8.37908	0.529177	5.67307	6.4993	1.36819	4.00383	11.8088	13.2444	3.15173	5.04613	10.7315	6.78361	-1.11176	-2.44027	4.75656	1.56629	6.21103	5.70293	3.27511	1.92891	0.880262	-0.616339	1.39482	12.6567
	47	7.32269	0.515221	5.16319	5.63668	0.827763	3.26231	10.9008	11.9104	2.7409	4.37079	10.0361	5.52847	-2.08863	-2.34612	4.6072	1.24375	6.27628	5.65393	2.7362	1.42057	1.39055	-1.07866	1.56519	13.3979
	47.5	6.79322	-0.254997	4.7584	4.83109	0.1756	2.66657	9.82377	10.4017	1.90948	3.2686	9.34719	4.40158	-3.32804	-2.51729	4.26656	0.386642	5.97919	5.46208	2.33189	1.58219	1.47643	-1.94292	2.21077	14.0757
	48	6.55264	-0.997803	4.22892	4.30924	-0.119323	2.24237	8.72307	9.76778	1.50359	2.9607	8.85379	4.09707	-3.9724	-3.03533	4.64146	-0.291741	5.77528	5.45507	2.38746	1.92925	1.72817	-1.80552	3.02498	15.3254
	48.5	6.12817	-1.37077	3.88386	3.7304	-0.257819	1.85555	7.79242	9.88315	1.07753	2.78073	7.90561	3.5884	-4.14453	-3.15367	4.93637	-0.435269	6.50997	5.73274	2.39601	1.61732	1.65157	-1.58498	3.47649	15.9379
	49	5.98951	-1.90057	3.67123	2.72838	-0.556528	1.69565	7.22426	9.74795	0.661388	2.37557	7.25363	3.40951	-4.68029	-3.09797	4.52328	-0.746708	7.0699	6.40806	2.86064	2.13131	1.49956	-1.91604	4.18446	16.2087
	49.5	5.65135	-2.7073	3.03366	1.76241	-1.02648	1.64947	6.5597	9.2731	0.0844198	1.86591	6.9974	3.4877	-5.09377	-3.55965	4.2084	-0.968827	7.14895	6.96272	3.50335	3.57806	1.22476	-1.73944	4.89754	16.7289
	50	4.94592	-3.2931	1.90343	1.02284	-1.59439	1.73247	6.14993	8.91039	-0.412092	1.58207	6.63936	3.52427	-5.01874	-4.14782	3.97293	-0.352503	7.59991	6.84316	3.81041	4.21089	0.822968	-1.5407	4.86059	16.7112
	50.5	4.56569	-3.84195	0.915938	0.382025	-2.29775	1.66978	5.99074	8.17894	-0.368706	1.08523	6.09544	4.01978	-5.42383	-4.16589	3.39539	-0.292446	7.88979	6.60249	3.64084	4.01333	0.58639	-2.03044	4.56385	16.5632
	51	4.36802	-4.35493	0.137892	-0.281251	-2.77386	1.18494	5.52899	7.28522	-0.322338	0.730173	5.71966	4.31822	-6.32192	-4.81888	3.04982	-1.15133	7.53852	6.31401	3.24373	3.93198	0.10624	-2.74732	4.1891	16.6998
	51.5	4.01584	-4.70397	-0.733173	-0.984705	-3.1325	0.794563	4.58871	6.93339	-0.646504	0.888647	5.51486	4.09336	-7.0238	-5.81588	2.91248	-1.56085	7.17665	5.57518	2.96975	3.49251	-0.267258	-3.07173	3.35898	16.3337
	52	3.744	-5.30831	-1.43034	-1.38198	-3.51545	0.529696	3.4436	6.6255	-0.640939	0.832306	5.00408	4.49874	-7.87931	-6.37482	2.80563	-2.328	6.76043	4.88354	2.77972	1.87904	-0.487739	-3.93452	2.89753	15.4962
	52.5	3.21406	-5.67688	-1.70693	-1.91171	-4.19011	-0.0966826	2.33781	5.93418	-0.592642	0.915931	4.64331	4.59581	-9.17083	-7.06098	2.86215	-3.74654	6.30643	4.33837	2.51465	0.793473	-0.699551	-4.86825	2.83415	15.1098
	53	2.24433	-5.8735	-2.28004	-2.46749	-4.8089	-0.293093	1.42275	5.35832	-0.689797	1.22603	4.88878	3.90469	-10.232	-7.96229	2.69918	-4.06951	6.23621	3.93	2.68024	1.05142	-0.88154	-5.36641	3.04286	14.6813
	53.5	1.84659	-6.47195	-3.13147	-3.1213	-5.27135	-0.0819125	0.586232	4.74204	-0.449442	0.853328	5.436	3.97239	-11.1419	-8.25768	2.15554	-3.99181	5.90808	3.76006	3.12115	1.33747	-0.711887	-5.89865	3.62529	13.6109
	54	1.21544	-6.94064	-3.8846	-3.8095	-5.92996	-0.208415	-0.554667	3.71813	-0.72274	0.166942	5.73551	4.19428	-12.1515	-8.379	2.14286	-4.5479	5.83342	3.93043	3.2112	1.15016	-0.746045	-6.19792	4.57154	12.9665
	54.5	0.113491	-7.20983	-4.79317	-4.56046	-6.41667	-0.52265	-1.76202	2.34566	-1.47781	-0.321845	6.09194	3.40439	-12.7642	-8.8114	2.1889	-4.33279	5.93914	4.17184	3.11148	1.54137	-0.965202	-6.01501	4.93992	12.7411
	55	-0.640491	-8.00052	-5.9782	-5.50278	-6.72431	-0.894238	-2.97153	1.42506	-2.13357	-1.19076	6.35243	2.99493	-13.0156	-8.63134	2.05517	-3.68389	5.9859	4.66319	3.54886	2.02592	-0.687782	-5.9809	4.98942	11.5233
	55.5	-1.19147	-8.89834	-6.86385	-6.80605	-7.12906	-1.84421	-4.66098	0.39265	-3.20968	-2.06866	6.20235	2.96882	-12.9618	-8.11711	2.27814	-3.72086	6.13362	5.33807	3.85845	1.75882	-0.596924	-5.85175	5.49151	10.3057
	56	-2.44152	-9.54503	-7.82212	-8.16179	-7.95248	-3.03078	-6.46999	-1.29178	-4.71943	-2.86675	5.62682	2.0981	-12.5394	-7.94581	2.83899	-3.4581	6.57024	5.95727	4.16412	1.79337	-0.548682	-5.19923	5.86748	10.0867
	56.5	-3.59004	-10.6482	-9.01507	-9.33941	-8.70821	-3.95625	-7.9983	-2.81655	-5.16589	-3.81767	4.82882	1.12479	-11.1547	-7.50457	3.43338	-2.19101	6.86708	6.57724	5.47378	2.81352	0.473225	-4.67277	6.30475	10.2841
	57	-4.90411	-12.7054	-10.6687	-11.354	-10.2657	-5.57113	-9.92897	-4.58984	-6.16594	-5.79929	2.26573	-1.01852	-9.65998	-6.32774	4.06437	-1.24753	7.53015	6.68812	6.60462	3.72904	1.66873	-4.3444	6.74086	9.56409
	57.5	-7.01852	-15.0288	-12.9789	-13.9589	-12.3153	-7.46385	-12.7955	-7.54663	-8.84714	-9.01625	-1.84105	-4.78871	-8.56039	-5.38555	4.46144	-0.356234	8.00253	7.01686	7.06007	4.38686	2.08358	-3.97582	6.94859	9.44403
	58	-9.34811	-17.4176	-15.6934	-16.4941	-14.2077	-9.23289	-15.6271	-10.773	-11.5209	-12.4647	-5.73273	-8.25224	-6.84753	-4.56672	4.98057	0.913929	8.12227	7.77166	7.64109	5.46359	2.89558	-3.34107	7.14694	10.8951
	58.5	-11.5451	-20.4728	-18.558	-19.2441	-16.3881	-11.3788	-18.1328	-13.644	-14.1567	-15.385	-9.42788	-11.4544	-4.69224	-2.85219	5.88008	2.52686	8.92124	8.48436	8.58958	6.64589	4.26172	-2.37568	7.55243	12.6506
	59	-13.7913	-23.6996	-21.2004	-22.268	-19.0113	-13.8672	-20.8689	-16.732	-17.5234	-18.4935	-13.4667	-14.9714	-2.77918	-0.90081	6.70871	3.84939	9.75338	9.34841	8.89957	7.64384	4.78396	-1.24431	7.59054	14.2095
	59.5	-15.3697	-25.2356	-23.1447	-24.2673	-20.7457	-15.4236	-22.9827	-18.9298	-19.5277	-19.9262	-14.9802	-16.0788	-0.374427	0.829603	7.90868	5.03792	10.2833	11.0022	10.1183	9.44908	5.55712	0.749631	7.97455	17.3046
	60	-15.305	-25.291	-23.4057	-24.7213	-21.1156	-15.6446	-23.318	-19.0227	-17.9175	-17.8372	-12.0865	-13.1383	3.42066	3.36341	9.92324	6.87647	12.1562	12.6364	12.4155	12.0331	8.36316	4.63423	10.3613	22.7878
	60.5	-15.1421	-25.7155	-23.3136	-24.9452	-21.7188	-15.7777	-23.4782	-18.3696	-15.9623	-15.8648	-9.48929	-10.2267	6.32668	5.83826	11.8415	9.07122	14.432	13.7396	14.2395	14.1667	10.8534	8.13455	12.628	26.3058
	61	-15.2093	-25.9218	-23.2356	-25.1555	-22.1516	-15.5473	-24.2184	-17.4754	-14.3406	-14.4777	-7.62531	-7.60772	8.5442	7.55645	13.3219	10.7907	15.3372	15.1706	15.5401	15.8829	12.2467	10.9527	14.4494	27.7615
	61.5	-14.791	-25.5304	-23.271	-24.9369	-21.8281	-15.0922	-24.1753	-16.0841	-12.2495	-12.4099	-4.15146	-3.61077	10.6289	9.05576	14.6647	12.1283	16.7725	16.5582	17.3583	17.4397	14.6606	14.2291	17.2432	29.4079
	62	-14.9114	-26.9658	-24.1351	-25.6272	-22.2405	-15.6495	-23.9749	-15.3111	-11.614	-11.4683	-2.06822	-0.512014	11.9556	10.0653	15.31	13.8713	18.3018	17.7328	18.5829	18.3638	17.2589	16.51	20.3367	29.6049
	62.5	-16.7063	-30.5409	-26.7428	-28.3628	-24.3548	-18.0243	-25.771	-16.5081	-14.4184	-13.9429	-4.58318	-1.8263	11.8825	9.82142	15.4587	14.8251	17.9442	18.2661	18.4181	18.5436	17.1873	16.352	20.8681	26.4082
	63	-18.4743	-33.7687	-29.9709	-31.6527	-26.6529	-20.676	-28.1995	-18.6403	-17.8057	-16.9214	-7.06899	-4.04534	11.9336	9.77333	15.6332	14.7043	17.3464	18.5686	18.8239	19.1797	17.3823	16.7878	20.4964	24.1857
	63.5	-20.4234	-37.1624	-33.3474	-35.1438	-29.745	-23.729	-30.3393	-21.4121	-20.9515	-19.9665	-9.02513	-5.61724	11.9681	9.83965	15.6626	14.6178	17.6367	18.7492	19.1755	20.0449	18.837	17.636	20.5132	23.8832
	64	-23.5741	-42.2316	-37.5823	-39.7232	-34.29	-27.502	-33.9145	-25.7268	-25.303	-24.2921	-13.2097	-9.20015	11.1966	9.44342	15.3425	14.9175	17.1761	18.3339	18.5849	20.2023	18.549	17.2427	19.1196	22.691
	64.5	-26.6154	-46.9113	-41.6748	-44.2643	-38.8799	-30.5959	-38.5389	-30.0386	-28.8899	-28.4253	-17.067	-13.0404	10.8574	9.53535	15.7796	14.8239	16.8286	17.6553	17.9971	20.1393	17.8283	17.2634	17.3165	22.1495
	65	-29.7648	-51.3303	-45.9004	-48.6064	-43.1887	-33.15	-42.6657	-34.3827	-31.9195	-31.878	-20.2	-15.3115	10.8973	9.98599	15.9766	14.5936	17.1757	17.7288	17.745	19.9144	18.5416	17.9089	16.8435	21.9153
	65.5	-33.789	-57.3972	-50.4571	-53.6027	-47.8789	-36.1279	-46.8911	-39.3729	-35.3647	-35.1597	-23.9072	-17.2525	11.103	10.1479	15.6096	14.9304	17.2497	17.8757	17.3185	18.8858	18.8038	17.5842	17.0073	20.7278
	66	-37.6562	-64.0603	-55.3985	-58.8627	-52.1617	-39.3013	-51.8896	-44.1574	-39.1959	-38.6689	-27.8407	-20.0627	11.2372	10.1075	15.6411	15.0986	16.9217	17.1971	16.9849	17.7968	18.0328	16.5727	16.5865	18.6695
	66.5	-41.1289	-69.7165	-60.5894	-64.1334	-55.7616	-42.5145	-56.4556	-48.3557	-42.9209	-42.0985	-31.3621	-22.656	11.8183	10.0526	15.969	14.7378	16.5412	16.922	16.7388	17.4716	18.0823	16.1867	16.6814	17.0403
	67	-44.8665	-75.1341	-65.9991	-69.8626	-59.3117	-46.1581	-60.2726	-52.6029	-47.0277	-45.6801	-34.9485	-24.8662	12.1721	9.97973	15.5749	14.7761	16.2703	17.0776	16.9664	17.3776	17.9479	15.66	16.9204	15.5952
	67.5	-48.8242	-80.8396	-71.5157	-75.9428	-63.5098	-50.3217	-64.8678	-57.6776	-51.7226	-50.5728	-39.8009	-28.5435	11.6323	9.68259	14.9343	14.5722	15.5313	16.4223	17.0118	16.487	16.4699	14.3318	15.2921	13.4946
	68	-52.821	-85.4863	-77.0165	-81.4026	-67.7305	-54.7375	-69.7791	-63.3114	-56.7441	-56.3785	-46.1023	-33.9241	10.1493	8.88454	14.5401	13.8094	14.4991	15.4653	16.306	15.3631	14.7411	12.8037	12.7137	11.2736
	68.5	-56.1209	-88.6247	-81.1253	-85.8434	-70.6949	-57.8044	-73.2809	-67.7739	-60.2565	-60.342	-50.2867	-36.781	9.35441	8.83893	14.0361	13.5076	14.4123	15.6526	16.0975	14.8748	14.2224	12.6245	12.0422	10.8966
	69	-58.892	-90.9045	-83.8176	-89.5272	-73.2339	-59.9706	-76.1401	-71.1851	-62.8732	-63.4963	-53.6565	-38.0324	8.64271	9.11876	13.2833	13.3283	14.6772	15.3847	15.8074	13.7763	13.1181	11.6639	10.9551	10.0103
	69.5	-61.6005	-92.4328	-86.195	-91.6333	-74.9946	-62.139	-79.2654	-74.6965	-65.4263	-67.0151	-58.1487	-40.9554	7.36278	8.31026	12.6292	12.0254	13.2649	13.7309	14.3204	11.9799	11.5854	9.8297	8.50708	7.53971
	70	-61.7974	-90.8362	-85.9406	-90.4439	-73.7748	-62.0007	-79.5746	-74.4186	-64.9131	-66.6581	-57.8462	-40.3776	7.44107	8.36865	12.8725	11.8511	12.6473	13.1604	13.6562	11.7887	12.1687	9.88597	8.85286	8.57906
	70.5	-59.447	-85.8921	-82.4878	-87.0932	-70.4187	-59.4665	-76.5262	-69.8474	-61.4247	-62.8262	-53.2332	-36.1581	8.47892	9.45628	13.3574	12.6801	13.3835	13.468	13.9411	12.2155	13.4726	11.1055	10.8076	11.3529
	71	-57.1239	-79.6537	-78.6676	-82.7863	-66.8296	-57.3895	-72.9985	-65.899	-58.4521	-60.5554	-50.9246	-36.3319	8.26733	8.89702	13.2919	12.5068	12.724	12.5418	13.3067	11.3284	12.9216	10.1898	9.73131	11.0469
	71.5	-52.5165	-70.9561	-72.2643	-75.2504	-60.6793	-53.0642	-66.9697	-59.2206	-52.8296	-55.0563	-45.3531	-35.4568	8.60515	8.86197	13.7444	12.8634	12.2637	12.7261	13.5959	11.6646	14.0309	11.0728	10.2946	12.9882
	72	-44.7083	-58.8008	-61.5907	-64.9717	-52.3232	-45.4653	-57.0629	-47.942	-43.1633	-44.354	-34.2628	-28.6254	10.312	10.7592	14.7904	14.8002	14.1842	14.9978	15.1285	13.3814	16.9536	14.389	14.0667	18.8303
	72.5	-37.1748	-45.9873	-50.7806	-54.4707	-44.2936	-38.166	-46.9326	-37.9966	-34.182	-34.5715	-25.0779	-23.8513	10.9512	11.6086	14.7768	15.7328	15.2025	16.0301	16.0616	14.2517	17.7811	16.0207	15.8193	21.3097
	73	-29.3222	-33.4162	-40.1984	-43.5795	-35.3869	-30.2802	-37.2995	-28.7087	-25.0359	-24.9425	-16.28	-19.8053	11.2634	11.9593	14.9541	15.9298	15.0534	16.3183	16.5833	15.3134	18.5162	17.0291	16.6905	22.3419
	73.5	-20.245	-19.7187	-27.8864	-31.764	-25.3277	-20.6265	-26.3296	-16.6168	-14.2771	-12.3463	-4.93585	-10.8558	12.6558	13.6047	15.9316	17.1772	15.9396	17.6835	17.3038	16.7644	20.6878	19.671	19.4771	25.719
	74	-13.0803	-7.41575	-17.4979	-21.5565	-16.9333	-12.8728	-16.8878	-7.6635	-6.03252	-3.217	2.12064	-5.07173	12.749	13.8527	15.8966	17.4764	15.7192	17.9059	17.1853	16.7793	21.0384	20.2248	20.2344	26.6276
	74.5	-7.71784	2.08409	-10.2951	-13.662	-10.1223	-7.21578	-10.3395	-2.25461	-1.08602	1.13293	5.25849	-5.04431	11.3941	12.6171	15.1577	16.2886	13.8128	16.5221	16.3343	15.8025	19.2741	18.0552	18.2183	24.2983
	75	-2.5352	10.6675	-2.86336	-6.69269	-3.19793	-1.2585	-4.10569	4.51504	4.41991	6.4206	9.98525	-2.51304	10.9087	12.0204	15.1245	15.5641	12.7397	15.8216	15.4612	15.0006	18.6883	16.9057	17.2158	24.0986
	75.5	1.39436	17.5397	3.67094	0.121558	2.17292	3.1732	1.27386	10.269	8.99111	10.6374	14.1038	0.720904	10.634	11.4314	14.5673	15.0237	12.0474	15.3282	14.5932	13.8503	17.9226	15.8365	16.1375	24.245
	76	4.1179	21.3611	7.7366	5.58743	5.09274	5.54517	4.39557	12.657	11.1318	11.3403	15.7527	0.62154	9.55268	10.5067	13.1788	13.5601	10.5436	13.9333	13.4869	12.0692	15.7789	13.2872	13.3065	22.0358
	76.5	6.27792	23.1015	11.1464	9.5357	7.08026	7.81016	6.58112	14.7728	12.1158	11.6811	17.4682	0.748693	8.77896	9.93197	12.2127	12.2771	9.83122	12.32	11.964	10.084	13.7237	10.5444	10.4914	19.3027
	77	7.961	24.19	14.5134	13.2996	8.87318	10.0366	8.7296	17.019	12.9023	13.2693	18.9218	2.82246	8.48219	9.40134	11.4858	11.7835	9.87247	11.0538	10.7858	8.42682	12.7393	9.41099	8.83786	16.6443
	77.5	9.75692	24.224	16.6435	16.734	9.93367	11.4316	10.5712	17.7189	13.2579	14.0127	18.843	0.92956	8.06526	8.8253	10.9668	11.417	9.68944	9.94872	10.1752	7.453	12.1587	8.69732	7.5365	13.541
	78	11.5931	23.8542	17.85	18.8689	10.8734	13.0412	12.2985	18.0404	13.2515	14.5775	17.7295	-3.16625	7.81265	8.31706	10.6314	11.0503	9.45086	9.22419	9.53103	6.92311	11.6278	7.89881	6.9902	12.1238
	78.5	13.9649	24.2663	19.4407	20.905	13.0503	15.7924	14.7737	20.0225	14.7291	17.456	17.2911	-3.48229	8.11913	7.97935	10.99	11.4173	9.98082	9.53511	9.94097	7.72003	12.2814	8.86411	9.01893	4.97565
	79	17.1059	25.4419	21.0521	23.3045	15.5684	18.0745	17.246	22.7826	17.9699	21.4307	17.8825	-2.52153	8.78992	8.29472	11.4883	12.2137	10.1567	10.5407	11.0046	9.31261	13.7373	11.1283	11.8043	-6.51141
	79.5	19.7133	26.0828	22.1092	24.6964	17.6206	19.7473	19.5163	24.7241	21.5379	24.6487	18.0352	-1.92419	9.37151	9.22334	11.5601	12.7546	10.275	11.8866	11.6569	10.8079	14.8695	12.4838	13.7163	-13.2921
	80	21.7241	26.0218	22.7487	25.2494	19.0574	21.5472	21.1068	26.8367	24.2919	26.7644	16.8694	3.2117	9.90113	10.3258	11.6022	12.7537	10.6636	13.1556	12.3338	11.5463	15.2009	13.5533	15.3093	-19.4604
	80.5	23.2247	25.1458	22.933	25.0419	19.3025	21.8891	21.5605	28.1733	25.6264	27.177	13.8714	8.41982	9.86465	10.8787	11.5123	12.6326	10.3916	13.3548	12.8221	11.2701	14.8952	14.2299	15.6403	-28.908
	81	23.8298	23.4462	22.3305	23.8298	18.5001	20.555	21.3174	27.853	25.3908	26.0943	10.0804	8.94	9.17302	11.2138	10.9812	12.2924	9.57133	12.5335	12.367	10.2737	13.972	13.5411	14.2012	-23.3552
	81.5	24.8239	22.4173	22.0376	22.8339	18.2711	20.3523	21.8526	28.1047	25.7556	26.1396	8.34756	11.9296	9.0817	11.7715	10.8839	11.9684	9.69532	12.3796	12.1465	9.98472	13.5117	13.3821	13.752	-5.3106
	82	26.1792	21.609	22.313	22.3524	17.7187	20.2434	22.5464	28.7864	25.9235	25.7479	7.71692	15.0668	9.64311	11.7638	11.2434	11.7137	9.72417	11.8175	12.0689	9.78709	13.3631	13.4323	13.7927	4.86139
	82.5	26.3809	20.3949	22.2014	21.3999	16.6149	18.9894	22.6321	28.1195	25.039	24.598	6.68678	14.0695	9.29508	10.8904	10.9615	11.5655	9.21463	10.5605	11.2446	9.11961	12.8227	12.0322	12.6938	12.8072
	83	26.5612	20.0638	22.3315	20.9455	16.7361	18.8641	23.5575	27.9154	25.3815	25.3227	7.87244	13.8513	9.32476	10.6313	10.7825	11.5414	9.80978	10.4504	10.8998	9.45171	13.0529	11.4175	12.3308	22.8099
	83.5	27.0562	20.3677	23.1036	21.4511	17.2517	19.5923	24.8109	28.2338	26.1428	25.7554	10.2635	15.9456	10.0407	10.4121	10.7433	11.3871	10.4623	10.7254	10.7011	10.1021	13.6682	11.69	12.2602	25.2788
	84	26.3814	19.9248	23.7969	21.5048	16.7964	19.3728	25.3399	27.2339	25.0365	24.0061	9.76151	12.0776	9.87613	9.53361	10.5272	11.0795	10.1835	9.89768	10.3652	9.83239	13.1826	11.2091	11.3201	20.6038
	84.5	25.7935	19.4823	23.4613	21.2235	16.5184	18.9886	25.6796	25.9248	23.5435	22.7212	9.00281	6.08193	8.89021	9.14617	10.1016	10.751	9.77949	9.40013	10.256	9.13159	12.412	10.7194	10.2309	19.5039
	85	25.3134	19.4798	22.7233	21.5931	16.2179	18.4679	25.9616	24.5405	21.4574	20.7592	6.29215	2.24188	8.20189	8.9387	9.34564	10.1551	8.82935	9.25772	9.7013	8.38731	11.1529	10.0136	8.58874	18.7395
	85.5	23.6507	18.6606	22.2345	21.3698	14.635	17.1116	25.1473	22.0771	17.691	16.442	-0.0515108	-1.93003	6.96074	8.26349	8.73718	9.01761	6.95272	7.98396	8.20903	6.68995	8.67709	7.82542	6.15566	16.4866
	86	21.8301	17.2193	21.258	20.2343	13.1831	15.2807	23.8791	19.6898	14.0675	12.6023	-5.42052	-6.14033	5.39547	7.60791	8.00355	8.05253	5.4386	6.44946	7.16679	4.93701	6.484	5.42244	4.15377	13.6541
	86.5	20.4144	16.2008	19.7265	19.5769	12.3077	13.2925	23.0014	17.7767	11.1629	9.65936	-9.22049	-4.68937	4.35274	7.06008	6.68801	7.06001	4.23739	5.44126	5.91947	3.42942	4.93729	2.86838	1.93669	11.3444
	87	19.0057	16.2668	19.5828	20.0906	11.4015	11.523	21.9252	15.6768	8.46271	6.70213	-13.412	-0.440872	3.86095	6.17901	5.67541	5.83865	3.28025	4.29025	4.02293	2.25075	3.00472	0.379086	-0.378003	9.38459
	87.5	19.6253	17.5548	21.3962	21.5669	12.4437	11.5731	22.1753	15.652	8.90491	7.01774	-9.68584	2.35506	4.34295	5.94286	5.92053	5.70789	3.86348	3.38743	3.9594	2.19362	3.29209	0.653112	-0.222728	9.21478
	88	22.6258	20.3182	23.9944	24.574	15.2462	13.3294	24.2738	17.5718	12.4046	10.7529	1.60361	5.83142	5.54356	6.46166	6.32991	6.39444	5.15471	3.83377	5.09838	3.40113	5.36722	2.68243	1.36716	11.3449
	88.5	26.0877	24.1105	27.7817	28.7926	19.5159	16.6397	27.9796	20.8561	16.9698	15.4699	11.8086	7.96086	7.036	6.90423	7.06845	7.53582	6.11087	4.73971	7.31039	4.29778	7.5954	5.50715	2.76491	14.1012
	89	28.8396	26.5285	30.7436	31.6437	22.3164	19.1375	30.1837	23.2808	20.4673	19.106	20.8397	8.82452	8.11876	7.4195	8.22333	8.47364	7.31145	5.21805	8.85907	5.08673	9.52777	8.04032	4.49204	16.1742
	89.5	35.3863	32.1375	37.8982	38.3553	30.8708	26.1835	38.3028	31.2005	28.6274	27.1626	34.5968	7.55791	10.2206	8.69771	10.3783	11.5837	8.90309	6.7447	14.5412	6.1547	14.1046	13.4669	7.24223	20.6806
	90	17.6705	15.9132	19.1334	19.1485	17.1048	14.3722	20.1568	16.9879	15.6319	14.934	19.4969	2.87281	5.1276	4.1563	5.28831	6.32177	4.24029	3.57048	8.86753	2.78547	7.94292	7.94877	4.01534	10.6199

## Sheet: pH8,6
Temperature	A1	A2	A3	A4	A5	A6	A7	A8	A9	A10	A11	A12	pH 8,6	pH 2,2
20	12.6269	4.822	17.5538	20.0167	8.32729	10.7369	12.2856	11.7069	3.8942	5.33441	10.7227	4.92045	10.7298	0.00705579
20.5	27.3582	10.4477	38.0333	43.3695	18.0425	23.2633	26.6188	25.3649	8.43744	11.5579	23.2325	10.661	23.2478	1.35695
21	25.2537	9.644	35.1076	40.0333	16.6546	21.4738	24.5712	23.4138	7.78841	10.6688	21.4454	9.8409	21.4595	1.16411
21.5	25.2537	9.644	35.1076	40.0333	16.6546	21.4738	24.5712	23.4138	7.78841	10.6688	21.4454	9.8409	21.4595	1.16411
22	25.2537	9.644	35.1076	40.0333	16.6546	21.4738	24.5712	23.4138	7.78841	10.6688	21.4454	9.8409	21.4595	1.16411
22.5	25.2564	9.64876	35.1149	40.1057	16.7042	21.5261	24.5055	23.3905	7.70885	10.6334	21.3432	9.75731	21.4489	1.19751
23	25.2813	9.6535	35.1022	39.6746	16.3749	21.2225	24.9354	23.5194	8.19007	10.8355	22.0711	10.28	21.5328	1.00106
23.5	25.0026	9.32842	34.8845	38.7198	15.9749	20.4763	25.5377	23.9849	9.25123	11.3845	22.7009	11.2804	21.5678	0.553011
24	24.387	9.229	33.973	37.735	15.3859	19.7307	26.1436	23.8299	9.87628	11.7877	22.4848	11.7404	21.3239	-0.0175512
24.5	24.3234	9.62339	33.0782	37.1598	14.8365	19.1835	26.4596	22.8593	9.93169	11.8967	22.4436	12.132	21.0723	-0.230962
25	24.2009	9.18968	32.0515	35.8526	14.3525	18.0708	26.2024	22.5675	10.3011	12.2971	22.41	12.5542	20.6815	0.122668
25.5	23.604	8.6761	30.9056	34.2079	13.7523	16.4365	25.7721	22.4991	10.7456	12.9149	22.3786	13.0272	20.172	0.013078
26	23.3504	9.31108	29.9705	33.3557	13.0801	15.5678	25.2785	21.6973	10.4636	13.4378	22.9968	13.7635	19.8645	-0.141799
26.5	22.9529	9.52417	29.0942	32.3262	12.1067	14.8706	24.8044	21.0646	9.97709	13.8622	23.3936	14.4502	19.4524	0.0519768
27	22.6819	9.20322	28.3406	31.0983	11.4097	14.307	24.8625	21.7228	10.4364	14.6854	24.2262	15.7982	19.3613	0.0104313
27.5	22.7707	9.44646	28.2878	30.6306	11.0539	14.3327	25.5171	22.6095	11.7419	16.1636	26.302	17.8632	19.896	-0.158373
28	22.2375	9.19941	28.2258	29.7731	10.7059	14.2223	25.2958	22.3495	11.7731	16.0693	26.2636	17.6877	19.6469	0.0154252
28.5	21.1928	7.84547	27.3303	27.9943	10.4487	13.3644	24.5751	21.3103	10.8647	13.9681	23.5877	15.5216	18.4074	0.157603
29	20.6748	7.2008	27.2379	27.0915	10.9152	12.8732	24.4719	21.1873	10.7782	13.1087	22.6017	14.879	18.0128	0.196825
29.5	19.9638	7.10274	27.4553	25.9922	11.2448	12.4169	23.6893	20.5857	10.2674	12.5579	21.6051	13.7769	17.5347	0.357795
30	18.6032	6.50428	26.2468	24.1962	11.0359	11.391	21.8855	18.5658	8.40272	10.2679	18.5386	11.3528	15.9671	0.294898
30.5	18.0647	6.06551	24.7166	23.2292	10.7551	10.7035	20.8045	17.5648	7.32601	8.59387	16.6014	10.3596	14.9477	0.269441
31	17.6841	6.31209	24.1107	22.8037	9.83507	10.2952	20.1918	17.5751	7.06037	8.63243	15.9711	10.332	14.5883	0.408548
31.5	16.8302	6.14546	22.8537	21.702	8.53213	9.64729	19.3036	16.5524	6.11338	8.09174	14.2427	9.04952	13.6377	0.301315
32	16.0318	5.47668	21.0908	20.7995	7.45653	8.94099	18.926	15.4519	5.47781	7.16344	12.6938	8.08121	12.6827	0.111492
32.5	15.6329	5.42401	20.3577	20.3666	6.30133	8.76558	19.2659	15.4458	5.83549	7.2896	12.359	7.93686	12.4585	0.101561
33	14.9451	5.22714	19.8649	19.7127	5.23284	8.58701	19.2063	14.9569	5.80074	7.31077	11.6553	7.49046	12.0454	-0.118207
33.5	14.4451	4.49132	18.8478	19.0604	5.03429	8.42008	19.0385	14.2119	5.48268	6.54837	11.4704	7.11321	11.5501	-0.527237
34	14.6833	3.98355	18.2949	18.5084	4.85249	8.39329	18.9713	13.929	5.60419	5.81474	11.7548	6.92755	11.3445	-0.878756
34.5	15.0499	3.61935	18.0328	17.9615	4.61816	8.39712	18.6331	13.6217	5.01819	5.36543	11.1063	6.61369	11.0385	-1.31803
35	15.1462	2.77477	17.3896	17.3491	4.84415	7.93532	18.0026	12.9558	3.79119	4.43775	10.3639	5.95065	10.4537	-1.67189
35.5	14.8637	2.28461	16.881	16.7321	5.0105	7.25261	17.6357	12.7868	3.22453	3.86161	10.3273	5.36119	10.0782	-1.85177
36	14.5636	2.20366	16.6522	15.8874	4.88202	6.70269	17.1371	12.609	3.00252	4.08965	9.63788	5.2037	9.7607	-1.90401
36.5	13.3201	1.69455	15.8055	14.9979	4.94069	5.6913	15.8825	11.3191	2.08442	3.29457	7.46271	4.55869	8.77212	-1.64478
37	11.8135	1.17448	14.3385	13.9708	4.6966	4.40661	14.7941	9.70627	1.1083	1.48624	5.1616	2.9688	7.51428	-1.41478
37.5	10.9692	0.771207	13.0745	12.8116	4.0575	3.3211	14.0635	8.231	0.370203	0.812738	3.07446	1.36036	6.50518	-1.5969
38	10.5753	-0.0122891	11.963	11.7463	3.51537	2.5862	13.3679	6.30825	-0.70711	0.271623	0.80484	-0.216613	5.49268	-1.67155
38.5	9.9762	-0.893553	10.4923	10.9476	2.94725	1.66075	12.6673	4.52577	-2.29611	-1.20219	-1.06166	-2.02615	4.34216	-1.71039
39	9.9118	-1.09759	9.37466	10.3878	2.28215	1.23435	12.7948	4.35104	-2.72897	-1.05237	-0.50678	-2.32798	4.08644	-2.18658
39.5	10.5359	-0.921524	9.36525	10.0648	1.7694	1.8064	13.4102	5.0846	-1.77844	0.690604	1.54726	-1.00663	4.68858	-2.53928
40	10.6586	-0.388102	9.46581	10.0543	1.7039	2.52859	13.6183	5.8609	-1.11773	1.28136	2.56935	0.61679	5.11229	-2.53444
40.5	10.9167	0.981156	9.41063	10.0625	1.99174	3.29139	13.9733	7.48485	0.158264	2.3172	4.57406	3.39002	5.92381	-2.64686
41	11.9274	2.42664	10.289	10.0016	2.53821	4.37789	15.2128	9.68976	2.89008	4.7856	7.53515	6.69142	7.42491	-2.89173
41.5	13.2943	3.58	11.2563	9.90966	3.12197	5.40653	16.2783	11.5966	5.01786	6.89821	9.03628	9.16051	8.67237	-2.96626
42	13.7244	4.08338	11.2921	9.86463	3.81205	5.41744	16.4132	12.8457	5.49079	7.82218	9.58232	10.3526	9.12255	-2.96532
42.5	14.0638	4.04773	11.2648	9.72083	4.35617	5.70637	17.0202	14.0567	6.52118	9.05878	11.4223	11.5109	9.74898	-3.01613
43	14.1594	3.27865	11.0643	9.5797	4.40072	5.71375	17.5642	14.351	7.14245	9.43627	11.7515	11.5558	9.85835	-3.19557
43.5	13.3104	2.18695	10.0821	9.33041	3.98173	5.18804	16.7647	13.7862	5.88151	8.04673	10.2604	9.99936	8.98356	-3.46185
44	12.2289	1.01777	9.04582	9.055	3.50655	5.01426	15.6234	13.3766	4.39187	6.34116	9.66011	8.33706	8.11468	-3.81618
44.5	11.7595	0.448751	8.38251	8.87767	3.14653	5.24833	15.2306	13.7767	4.28722	5.86143	10.0117	8.24673	7.9119	-4.19926
45	11.2553	0.553675	7.73613	8.50082	2.90481	4.96272	14.432	14.2887	4.21846	5.66447	9.84476	8.03269	7.66926	-4.64892
45.5	10.2724	0.546132	7.15693	7.6219	2.3884	4.57293	13.205	14.3711	3.24173	4.92413	9.75197	6.87904	7.09569	-5.25559
46	9.48389	0.523974	6.48711	6.92926	1.81736	4.61237	12.4371	14.0941	2.94793	4.99418	10.6597	6.77851	6.81699	-5.73882
46.5	8.37908	0.529177	5.67307	6.4993	1.36819	4.00383	11.8088	13.2444	3.15173	5.04613	10.7315	6.78361	6.40321	-5.98235
47	7.32269	0.515221	5.16319	5.63668	0.827763	3.26231	10.9008	11.9104	2.7409	4.37079	10.0361	5.52847	5.69881	-6.62203
47.5	6.79322	-0.254997	4.7584	4.83109	0.1756	2.66657	9.82377	10.4017	1.90948	3.2686	9.34719	4.40158	4.88369	-7.47716
48	6.55264	-0.997803	4.22892	4.30924	-0.119323	2.24237	8.72307	9.76778	1.50359	2.9607	8.85379	4.09707	4.36591	-8.10992
48.5	6.12817	-1.37077	3.88386	3.7304	-0.257819	1.85555	7.79242	9.88315	1.07753	2.78073	7.90561	3.5884	3.94626	-8.92556
49	5.98951	-1.90057	3.67123	2.72838	-0.556528	1.69565	7.22426	9.74795	0.661388	2.37557	7.25363	3.40951	3.5355	-9.98863
49.5	5.65135	-2.7073	3.03366	1.76241	-1.02648	1.64947	6.5597	9.2731	0.0844198	1.86591	6.9974	3.4877	3.01306	-10.7994
50	4.94592	-3.2931	1.90343	1.02284	-1.59439	1.73247	6.14993	8.91039	-0.412092	1.58207	6.63936	3.52427	2.50789	-11.6561
50.5	4.56569	-3.84195	0.915938	0.382025	-2.29775	1.66978	5.99074	8.17894	-0.368706	1.08523	6.09544	4.01978	2.03413	-12.5487
51	4.36802	-4.35493	0.137892	-0.281251	-2.77386	1.18494	5.52899	7.28522	-0.322338	0.730173	5.71966	4.31822	1.56568	-13.2345
51.5	4.01584	-4.70397	-0.733173	-0.984705	-3.1325	0.794563	4.58871	6.93339	-0.646504	0.888647	5.51486	4.09336	1.13956	-14.2488
52	3.744	-5.30831	-1.43034	-1.38198	-3.51545	0.529696	3.4436	6.6255	-0.640939	0.832306	5.00408	4.49874	0.718378	-15.2173
52.5	3.21406	-5.67688	-1.70693	-1.91171	-4.19011	-0.0966826	2.33781	5.93418	-0.592642	0.915931	4.64331	4.59581	0.260939	-15.9322
53	2.24433	-5.8735	-2.28004	-2.46749	-4.8089	-0.293093	1.42275	5.35832	-0.689797	1.22603	4.88878	3.90469	-0.115692	-16.9734
53.5	1.84659	-6.47195	-3.13147	-3.1213	-5.27135	-0.0819125	0.586232	4.74204	-0.449442	0.853328	5.436	3.97239	-0.460293	-18.1035
54	1.21544	-6.94064	-3.8846	-3.8095	-5.92996	-0.208415	-0.554667	3.71813	-0.72274	0.166942	5.73551	4.19428	-1.0195	-18.551
54.5	0.113491	-7.20983	-4.79317	-4.56046	-6.41667	-0.52265	-1.76202	2.34566	-1.47781	-0.321845	6.09194	3.40439	-1.68303	-19.0506
55	-0.640491	-8.00052	-5.9782	-5.50278	-6.72431	-0.894238	-2.97153	1.42506	-2.13357	-1.19076	6.35243	2.99493	-2.38717	-19.24
55.5	-1.19147	-8.89834	-6.86385	-6.80605	-7.12906	-1.84421	-4.66098	0.39265	-3.20968	-2.06866	6.20235	2.96882	-3.27976	-18.3983
56	-2.44152	-9.54503	-7.82212	-8.16179	-7.95248	-3.03078	-6.46999	-1.29178	-4.71943	-2.86675	5.62682	2.0981	-4.42499	-17.1548
56.5	-3.59004	-10.6482	-9.01507	-9.33941	-8.70821	-3.95625	-7.9983	-2.81655	-5.16589	-3.81767	4.82882	1.12479	-5.47516	-15.4799
57	-4.90411	-12.7054	-10.6687	-11.354	-10.2657	-5.57113	-9.92897	-4.58984	-6.16594	-5.79929	2.26573	-1.01852	-7.2443	-12.8446
57.5	-7.01852	-15.0288	-12.9789	-13.9589	-12.3153	-7.46385	-12.7955	-7.54663	-8.84714	-9.01625	-1.84105	-4.78871	-9.8919	-9.78122
58	-9.34811	-17.4176	-15.6934	-16.4941	-14.2077	-9.23289	-15.6271	-10.773	-11.5209	-12.4647	-5.73273	-8.25224	-12.592	-6.74507
58.5	-11.5451	-20.4728	-18.558	-19.2441	-16.3881	-11.3788	-18.1328	-13.644	-14.1567	-15.385	-9.42788	-11.4544	-15.303	-3.31825
59	-13.7913	-23.6996	-21.2004	-22.268	-19.0113	-13.8672	-20.8689	-16.732	-17.5234	-18.4935	-13.4667	-14.9714	-18.2657	-0.0895336
59.5	-15.3697	-25.2356	-23.1447	-24.2673	-20.7457	-15.4236	-22.9827	-18.9298	-19.5277	-19.9262	-14.9802	-16.0788	-20.0485	2.53077
60	-15.305	-25.291	-23.4057	-24.7213	-21.1156	-15.6446	-23.318	-19.0227	-17.9175	-17.8372	-12.0865	-13.1383	-19.6059	4.63976
60.5	-15.1421	-25.7155	-23.3136	-24.9452	-21.7188	-15.7777	-23.4782	-18.3696	-15.9623	-15.8648	-9.48929	-10.2267	-19.0706	6.26221
61	-15.2093	-25.9218	-23.2356	-25.1555	-22.1516	-15.5473	-24.2184	-17.4754	-14.3406	-14.4777	-7.62531	-7.60772	-18.6689	7.53877
61.5	-14.791	-25.5304	-23.271	-24.9369	-21.8281	-15.0922	-24.1753	-16.0841	-12.2495	-12.4099	-4.15146	-3.61077	-17.6836	8.51069
62	-14.9114	-26.9658	-24.1351	-25.6272	-22.2405	-15.6495	-23.9749	-15.3111	-11.614	-11.4683	-2.06822	-0.512014	-17.6333	9.16379
62.5	-16.7063	-30.5409	-26.7428	-28.3628	-24.3548	-18.0243	-25.771	-16.5081	-14.4184	-13.9429	-4.58318	-1.8263	-19.996	9.90807
63	-18.4743	-33.7687	-29.9709	-31.6527	-26.6529	-20.676	-28.1995	-18.6403	-17.8057	-16.9214	-7.06899	-4.04534	-22.7119	10.7384
63.5	-20.4234	-37.1624	-33.3474	-35.1438	-29.745	-23.729	-30.3393	-21.4121	-20.9515	-19.9665	-9.02513	-5.61724	-25.5678	10.9087
64	-23.5741	-42.2316	-37.5823	-39.7232	-34.29	-27.502	-33.9145	-25.7268	-25.303	-24.2921	-13.2097	-9.20015	-29.759	10.8309
64.5	-26.6154	-46.9113	-41.6748	-44.2643	-38.8799	-30.5959	-38.5389	-30.0386	-28.8899	-28.4253	-17.067	-13.0404	-33.8092	10.9909
65	-29.7648	-51.3303	-45.9004	-48.6064	-43.1887	-33.15	-42.6657	-34.3827	-31.9195	-31.878	-20.2	-15.3115	-37.5442	10.6845
65.5	-33.789	-57.3972	-50.4571	-53.6027	-47.8789	-36.1279	-46.8911	-39.3729	-35.3647	-35.1597	-23.9072	-17.2525	-41.8135	10.1953
66	-37.6562	-64.0603	-55.3985	-58.8627	-52.1617	-39.3013	-51.8896	-44.1574	-39.1959	-38.6689	-27.8407	-20.0627	-46.2903	10.1728
66.5	-41.1289	-69.7165	-60.5894	-64.1334	-55.7616	-42.5145	-56.4556	-48.3557	-42.9209	-42.0985	-31.3621	-22.656	-50.4579	10.284
67	-44.8665	-75.1341	-65.9991	-69.8626	-59.3117	-46.1581	-60.2726	-52.6029	-47.0277	-45.6801	-34.9485	-24.8662	-54.7149	10.4287
67.5	-48.8242	-80.8396	-71.5157	-75.9428	-63.5098	-50.3217	-64.8678	-57.6776	-51.7226	-50.5728	-39.8009	-28.5435	-59.5996	10.9519
68	-52.821	-85.4863	-77.0165	-81.4026	-67.7305	-54.7375	-69.7791	-63.3114	-56.7441	-56.3785	-46.1023	-33.9241	-64.6827	11.4693
68.5	-56.1209	-88.6247	-81.1253	-85.8434	-70.6949	-57.8044	-73.2809	-67.7739	-60.2565	-60.342	-50.2867	-36.781	-68.3776	11.784
69	-58.892	-90.9045	-83.8176	-89.5272	-73.2339	-59.9706	-76.1401	-71.1851	-62.8732	-63.4963	-53.6565	-38.0324	-71.2452	12.0253
69.5	-61.6005	-92.4328	-86.195	-91.6333	-74.9946	-62.139	-79.2654	-74.6965	-65.4263	-67.0151	-58.1487	-40.9554	-73.9588	11.9025
70	-61.7974	-90.8362	-85.9406	-90.4439	-73.7748	-62.0007	-79.5746	-74.4186	-64.9131	-66.6581	-57.8462	-40.3776	-73.4731	11.7061
70.5	-59.447	-85.8921	-82.4878	-87.0932	-70.4187	-59.4665	-76.5262	-69.8474	-61.4247	-62.8262	-53.2332	-36.1581	-69.8784	11.4421
71	-57.1239	-79.6537	-78.6676	-82.7863	-66.8296	-57.3895	-72.9985	-65.899	-58.4521	-60.5554	-50.9246	-36.3319	-66.48	11.0956
71.5	-52.5165	-70.9561	-72.2643	-75.2504	-60.6793	-53.0642	-66.9697	-59.2206	-52.8296	-55.0563	-45.3531	-35.4568	-60.3782	11.0527
72	-44.7083	-58.8008	-61.5907	-64.9717	-52.3232	-45.4653	-57.0629	-47.942	-43.1633	-44.354	-34.2628	-28.6254	-50.4223	11.2295
72.5	-37.1748	-45.9873	-50.7806	-54.4707	-44.2936	-38.166	-46.9326	-37.9966	-34.182	-34.5715	-25.0779	-23.8513	-40.8758	11.0451
73	-29.3222	-33.4162	-40.1984	-43.5795	-35.3869	-30.2802	-37.2995	-28.7087	-25.0359	-24.9425	-16.28	-19.8053	-31.3136	10.9988
73.5	-20.245	-19.7187	-27.8864	-31.764	-25.3277	-20.6265	-26.3296	-16.6168	-14.2771	-12.3463	-4.93585	-10.8558	-20.0067	11.3535
74	-13.0803	-7.41575	-17.4979	-21.5565	-16.9333	-12.8728	-16.8878	-7.6635	-6.03252	-3.217	2.12064	-5.07173	-11.0033	11.3689
74.5	-7.71784	2.08409	-10.2951	-13.662	-10.1223	-7.21578	-10.3395	-2.25461	-1.08602	1.13293	5.25849	-5.04431	-4.92887	11.1082
75	-2.5352	10.6675	-2.86336	-6.69269	-3.19793	-1.2585	-4.10569	4.51504	4.41991	6.4206	9.98525	-2.51304	1.3959	11.1274
75.5	1.39436	17.5397	3.67094	0.121558	2.17292	3.1732	1.27386	10.269	8.99111	10.6374	14.1038	0.720904	6.66798	10.9868
76	4.1179	21.3611	7.7366	5.58743	5.09274	5.54517	4.39557	12.657	11.1318	11.3403	15.7527	0.62154	9.51985	10.4671
76.5	6.27792	23.1015	11.1464	9.5357	7.08026	7.81016	6.58112	14.7728	12.1158	11.6811	17.4682	0.748693	11.5974	9.99424
77	7.961	24.19	14.5134	13.2996	8.87318	10.0366	8.7296	17.019	12.9023	13.2693	18.9218	2.82246	13.6105	9.93403
77.5	9.75692	24.224	16.6435	16.734	9.93367	11.4316	10.5712	17.7189	13.2579	14.0127	18.843	0.92956	14.8298	10.01
78	11.5931	23.8542	17.85	18.8689	10.8734	13.0412	12.2985	18.0404	13.2515	14.5775	17.7295	-3.16625	15.6344	10.1593
78.5	13.9649	24.2663	19.4407	20.905	13.0503	15.7924	14.7737	20.0225	14.7291	17.456	17.2911	-3.48229	17.4266	10.3652
79	17.1059	25.4419	21.0521	23.3045	15.5684	18.0745	17.246	22.7826	17.9699	21.4307	17.8825	-2.52153	19.8054	10.5753
79.5	19.7133	26.0828	22.1092	24.6964	17.6206	19.7473	19.5163	24.7241	21.5379	24.6487	18.0352	-1.92419	21.6756	10.5826
80	21.7241	26.0218	22.7487	25.2494	19.0574	21.5472	21.1068	26.8367	24.2919	26.7644	16.8694	3.2117	22.9289	10.2348
80.5	23.2247	25.1458	22.933	25.0419	19.3025	21.8891	21.5605	28.1733	25.6264	27.177	13.8714	8.41982	23.086	9.88449
81	23.8298	23.4462	22.3305	23.8298	18.5001	20.555	21.3174	27.853	25.3908	26.0943	10.0804	8.94	22.1116	9.54519
81.5	24.8239	22.4173	22.0376	22.8339	18.2711	20.3523	21.8526	28.1047	25.7556	26.1396	8.34756	11.9296	21.9033	9.3191
82	26.1792	21.609	22.313	22.3524	17.7187	20.2434	22.5464	28.7864	25.9235	25.7479	7.71692	15.0668	21.9215	9.13186
82.5	26.3809	20.3949	22.2014	21.3999	16.6149	18.9894	22.6321	28.1195	25.039	24.598	6.68678	14.0695	21.187	9.08267
83	26.5612	20.0638	22.3315	20.9455	16.7361	18.8641	23.5575	27.9154	25.3815	25.3227	7.87244	13.8513	21.4138	9.13479
83.5	27.0562	20.3677	23.1036	21.4511	17.2517	19.5923	24.8109	28.2338	26.1428	25.7554	10.2635	15.9456	22.1845	9.26142
84	26.3814	19.9248	23.7969	21.5048	16.7964	19.3728	25.3399	27.2339	25.0365	24.0061	9.76151	12.0776	21.7414	9.12011
84.5	25.7935	19.4823	23.4613	21.2235	16.5184	18.9886	25.6796	25.9248	23.5435	22.7212	9.00281	6.08193	21.1218	8.95495
85	25.3134	19.4798	22.7233	21.5931	16.2179	18.4679	25.9616	24.5405	21.4574	20.7592	6.29215	2.24188	20.2551	9.02688
85.5	23.6507	18.6606	22.2345	21.3698	14.635	17.1116	25.1473	22.0771	17.691	16.442	-0.0515108	-1.93003	18.088	8.93858
86	21.8301	17.2193	21.258	20.2343	13.1831	15.2807	23.8791	19.6898	14.0675	12.6023	-5.42052	-6.14033	15.8022	8.67996
86.5	20.4144	16.2008	19.7265	19.5769	12.3077	13.2925	23.0014	17.7767	11.1629	9.65936	-9.22049	-4.68937	13.9908	8.72732
87	19.0057	16.2668	19.5828	20.0906	11.4015	11.523	21.9252	15.6768	8.46271	6.70213	-13.412	-0.440872	12.475	8.73715
87.5	19.6253	17.5548	21.3962	21.5669	12.4437	11.5731	22.1753	15.652	8.90491	7.01774	-9.68584	2.35506	13.4749	8.51797
88	22.6258	20.3182	23.9944	24.574	15.2462	13.3294	24.2738	17.5718	12.4046	10.7529	1.60361	5.83142	16.9723	8.4863
88.5	26.0877	24.1105	27.7817	28.7926	19.5159	16.6397	27.9796	20.8561	16.9698	15.4699	11.8086	7.96086	21.4556	8.76934
89	28.8396	26.5285	30.7436	31.6437	22.3164	19.1375	30.1837	23.2808	20.4673	19.106	20.8397	8.82452	24.8261	8.79214
89.5	35.3863	32.1375	37.8982	38.3553	30.8708	26.1835	38.3028	31.2005	28.6274	27.1626	34.5968	7.55791	32.7929	10.0781
90	17.6705	15.9132	19.1334	19.1485	17.1048	14.3722	20.1568	16.9879	15.6319	14.934	19.4969	2.87281	17.3227	4.3012

## Sheet: pH2,2
Temperature	B1	B2	B3	B4	B5	B6	B7	B8	B9	B10	B11	B12		Temperature	pH2,2 after 2 days at 4°C	pH2,2 after 2 days at room tem
20	4.85569	7.94228	6.47571	9.43954	3.73884	6.13404	6.7998	6.57507	6.54637	5.11104	3.27034	5.28171		20	7.4125	5.66052
20.5	10.5207	17.2083	14.0307	20.4523	8.10083	13.2904	14.7329	14.246	14.1838	11.0739	7.08573	11.4437		20.5	16.0604	12.2645
21	9.71137	15.8846	12.9514	18.8791	7.47769	12.2681	13.5996	13.1501	13.0927	10.2221	6.54067	10.5634		21	14.825	11.321
21.5	9.71137	15.8846	12.9514	18.8791	7.47769	12.2681	13.5996	13.1501	13.0927	10.2221	6.54067	10.5634		21.5	14.825	11.321
22	9.71137	15.8846	12.9514	18.8791	7.47769	12.2681	13.5996	13.1501	13.0927	10.2221	6.54067	10.5634		22	14.825	11.321
22.5	9.65725	15.9221	12.9881	18.893	7.39596	12.2978	13.5697	13.1094	13.0202	10.2128	6.45208	10.4765		22.5	14.8241	11.2728
23	10.0135	15.6781	12.7512	18.9273	7.92541	12.0368	13.7286	13.3703	13.5363	10.2908	6.97532	11.0332		23	14.873	11.5803
23.5	10.4426	15.2814	12.4554	17.964	8.82579	12.193	14.3708	13.8874	13.9995	10.2654	8.22688	11.9558		23.5	14.5627	12.15
24	11.2649	15.2262	11.6991	16.7279	8.8319	12.663	14.1719	13.5784	13.7715	10.1567	9.08682	12.5006		24	14.4063	12.1531
24.5	12.2039	15.2255	10.7276	16.0411	8.62872	12.4813	13.2129	13.1732	13.8352	10.2772	9.71141	13.2668		24.5	14.4902	12.042
25	12.7088	14.5957	10.2165	15.0729	8.39599	11.6193	13.1105	13.3311	13.8481	10.1497	10.1674	13.2821		25	14.1258	12.1214
25.5	13.0086	14.1036	9.87117	13.9007	7.51499	11.0958	13.2088	13.1703	13.5458	10.1809	10.5155	12.9766		25.5	13.671	12.1243
26	13.5577	14.3255	10.1075	13.6278	6.58614	11.0648	12.818	13.2009	13.6995	10.8126	10.6634	13.5628		26	13.837	12.2389
26.5	14.1435	13.758	10.8564	13.4517	6.45069	10.4873	12.3056	13.6191	13.9683	11.1473	10.7673	13.5813		26.5	13.7844	12.3615
27	14.2441	13.1739	11.2479	12.9833	6.39628	9.87707	12.3217	13.9398	13.8132	11.0654	11.0059	13.4854		27	13.4671	12.4292
27.5	14.4744	14.4451	11.5315	13.2467	6.37007	10.3962	12.2594	14.0169	14.2164	11.5894	11.6646	14.9071		27.5	14.0554	12.7493
28	14.3335	14.806	11.456	13.1221	6.56994	10.5282	11.8397	13.4789	14.2456	11.3429	11.4089	15.1712		28	14.0872	12.4632
28.5	13.3534	13.5751	10.2551	11.9938	6.29961	8.73192	11.0147	12.0204	12.7145	9.74766	10.0771	13.1959		28.5	12.9741	11.1149
29	12.2774	13.5842	8.56155	10.9306	5.63303	7.34717	10.6509	10.8251	11.356	9.1544	9.43145	12.6531		29	12.2641	10.2836
29.5	11.6798	13.5347	7.06068	9.76	5.00208	6.81118	10.6165	9.89007	10.5256	8.91988	8.62058	12.4462		29.5	11.6581	9.71453
30	10.6144	11.6965	5.93696	7.91141	4.07408	4.89805	9.93959	8.55372	8.60341	7.56097	6.87916	10.1965		30	10.0741	8.30737
30.5	9.1762	10.1724	5.08095	6.4435	2.94936	2.91943	8.80425	7.13066	6.83179	6.55102	5.31767	8.42157		30.5	8.59736	6.92708
31	8.1729	9.60266	4.89898	5.36089	2.42645	2.72422	7.7904	5.97025	6.09046	5.8834	3.94316	7.59089		31	7.71215	5.93553
31.5	6.91401	8.45486	5.45045	4.10999	2.05636	2.52888	6.56839	4.90068	5.14617	4.16474	2.56626	6.01445		31.5	6.49295	4.66925
32	5.11594	7.36713	5.99723	3.15808	1.60872	1.45228	4.37843	3.33628	4.14263	2.33269	1.49176	4.00038		32	5.21371	3.13636
32.5	3.58854	6.49108	5.82884	2.53795	1.46515	1.26189	2.07741	1.56206	3.6696	0.810861	0.160188	2.53592		32.5	4.20586	1.65602
33	2.50908	6.07368	5.55887	1.97667	1.54989	1.46685	0.0847607	0.264217	2.39947	-1.09026	-1.33308	1.26553		33	3.51981	0.0650204
33.5	1.76355	5.3345	5.1508	1.7116	1.00443	0.545098	-1.72297	-1.00763	0.516128	-2.86242	-2.32279	-0.204271		33.5	2.93655	-1.47994
34	1.48542	4.15691	4.12014	1.86107	0.725928	-0.396019	-3.99902	-2.93781	-1.1931	-4.17352	-4.11407	-2.03251		34	2.50114	-3.2835
34.5	1.57395	3.31744	3.04917	1.95941	0.654648	-0.376097	-6.10486	-4.77661	-3.64737	-5.45281	-6.74937	-3.82791		34.5	2.2836	-5.3462
35	1.41014	2.85467	2.29489	2.03521	0.288769	-0.665088	-7.5402	-6.16756	-6.47344	-6.45914	-8.78478	-5.47903		35	2.10001	-7.08502
35.5	1.31536	1.88587	1.55139	2.02953	-0.0779542	-1.39704	-8.66915	-7.88123	-8.60408	-7.10263	-10.3907	-6.64		35.5	1.74359	-8.52956
36	1.43187	0.968039	0.934503	1.57248	0.317013	-1.24608	-10.2848	-9.67189	-10.5797	-7.64176	-12.4035	-7.14113		36	1.32413	-10.1163
36.5	1.11637	0.577816	0.270312	0.361877	0.328426	-1.65117	-11.318	-11.076	-12.8084	-8.63809	-14.4278	-7.5232		36.5	0.685355	-11.6537
37	0.41906	-0.253804	-0.624841	-1.00508	-0.264211	-2.87938	-11.5699	-12.2131	-14.5955	-10.1766	-16.1271	-7.97127		37	-0.279941	-12.9364
37.5	0.110041	-1.23004	-1.42357	-2.17885	-0.784916	-3.24555	-12.2662	-13.3428	-15.8628	-11.7867	-17.8045	-8.49592		37.5	-1.09961	-14.2126
38	-0.362026	-1.80912	-2.15113	-3.26795	-1.27051	-3.38085	-13.3982	-13.9971	-16.7285	-13.3617	-19.3565	-9.56326		38	-1.81303	-15.3684
38.5	-1.23923	-1.70931	-3.08441	-3.99466	-1.69639	-3.86736	-13.7774	-13.8403	-16.9791	-14.6824	-20.4029	-10.7258		38.5	-2.3144	-15.9364
39	-1.86111	-1.72313	-3.19914	-3.84275	-1.64205	-3.23133	-13.4448	-13.4607	-16.5258	-14.8975	-20.3284	-11.1671		39	-2.47566	-15.7314
39.5	-2.28355	-1.80816	-2.12728	-2.99742	-0.853957	-1.99768	-12.8489	-12.7915	-15.3969	-13.594	-19.0721	-10.4638		39.5	-2.36304	-14.7407
40	-2.63116	-1.54261	-0.949657	-2.1181	0.114071	-1.31126	-11.7275	-11.619	-14.2517	-11.9793	-17.3056	-8.83276		40	-2.09729	-13.3766
40.5	-2.0265	-1.13248	0.203687	-1.13632	1.41279	-0.261738	-9.8052	-10.0802	-12.8096	-9.9457	-14.7577	-5.98008		40.5	-1.43177	-11.4797
41	-1.06682	-1.12889	1.72523	-0.344563	2.32567	1.15936	-7.50607	-8.60179	-10.8186	-7.21465	-11.3139	-2.45654		41	-0.846759	-9.09099
41.5	-0.213071	-0.788191	2.75761	0.250029	3.05327	2.62713	-5.82583	-6.99378	-8.72211	-4.60192	-8.18265	1.12969		41.5	-0.250411	-6.86526
42	0.774717	0.0727899	2.71777	0.317371	3.7413	3.85033	-4.83297	-5.22622	-6.93162	-3.29621	-5.76231	3.94411		42	0.388293	-5.20987
42.5	1.50986	0.616037	2.76255	0.58435	4.70094	4.65071	-3.86105	-3.51209	-4.8587	-2.41568	-3.44238	6.22038		42.5	0.903417	-3.61798
43	1.30715	0.826195	3.04307	0.795311	5.15687	5.3626	-3.15363	-2.42957	-3.08705	-1.35154	-2.0684	7.69188		43	0.976218	-2.41804
43.5	0.260594	0.834178	3.12495	1.05679	5.69037	6.01385	-2.95894	-2.15893	-2.45663	-1.24608	-2.18432	7.89203		43.5	0.717187	-2.20098
44	-0.448086	0.212341	3.20568	1.43548	6.3165	5.72749	-2.32095	-1.5747	-2.3742	-1.79191	-2.11738	7.86299		44	0.399913	-2.03583
44.5	-0.638192	-0.695777	3.86311	1.84865	6.65656	5.4876	-0.87257	-0.692393	-1.86615	-1.45723	-1.47984	8.57825		44.5	0.17156	-1.27364
45	-0.681862	-1.25446	4.48272	1.99541	6.80886	6.09082	0.595974	-0.395396	-1.21433	-0.467166	-1.03585	9.66588		45	0.0196945	-0.503354
45.5	-0.97276	-1.77758	4.52033	1.96524	6.88002	6.25767	1.72424	0.102604	-1.00859	-0.746426	-0.631957	9.95605		45.5	-0.261699	-0.112025
46	-0.941981	-2.28318	4.49523	1.87439	6.58849	5.87346	2.97964	1.48142	-0.1117	-0.895171	0.587288	11.215		46	-0.450257	0.808294
46.5	-1.11176	-2.44027	4.75656	1.56629	6.21103	5.70293	3.27511	1.92891	0.880262	-0.616339	1.39482	12.6567		46.5	-0.66191	1.37255
47	-2.08863	-2.34612	4.6072	1.24375	6.27628	5.65393	2.7362	1.42057	1.39055	-1.07866	1.56519	13.3979		47	-1.06367	1.20677
47.5	-3.32804	-2.51729	4.26656	0.386642	5.97919	5.46208	2.33189	1.58219	1.47643	-1.94292	2.21077	14.0757		47.5	-1.81956	1.13167
48	-3.9724	-3.03533	4.64146	-0.291741	5.77528	5.45507	2.38746	1.92925	1.72817	-1.80552	3.02498	15.3254		48	-2.43316	1.45287
48.5	-4.14453	-3.15367	4.93637	-0.435269	6.50997	5.73274	2.39601	1.61732	1.65157	-1.58498	3.47649	15.9379		48.5	-2.57782	1.51128
49	-4.68029	-3.09797	4.52328	-0.746708	7.0699	6.40806	2.86064	2.13131	1.49956	-1.91604	4.18446	16.2087		49	-2.84165	1.75199
49.5	-5.09377	-3.55965	4.2084	-0.968827	7.14895	6.96272	3.50335	3.57806	1.22476	-1.73944	4.89754	16.7289		49.5	-3.20742	2.29285
50	-5.01874	-4.14782	3.97293	-0.352503	7.59991	6.84316	3.81041	4.21089	0.822968	-1.5407	4.86059	16.7112		50	-3.17302	2.43283
50.5	-5.42383	-4.16589	3.39539	-0.292446	7.88979	6.60249	3.64084	4.01333	0.58639	-2.03044	4.56385	16.5632		50.5	-3.29406	2.15479
51	-6.32192	-4.81888	3.04982	-1.15133	7.53852	6.31401	3.24373	3.93198	0.10624	-2.74732	4.1891	16.6998		51	-4.09738	1.74474
51.5	-7.0238	-5.81588	2.91248	-1.56085	7.17665	5.57518	2.96975	3.49251	-0.267258	-3.07173	3.35898	16.3337		51.5	-4.80018	1.29645
52	-7.87931	-6.37482	2.80563	-2.328	6.76043	4.88354	2.77972	1.87904	-0.487739	-3.93452	2.89753	15.4962		52	-5.52738	0.626806
52.5	-9.17083	-7.06098	2.86215	-3.74654	6.30643	4.33837	2.51465	0.793473	-0.699551	-4.86825	2.83415	15.1098		52.5	-6.65945	0.114895
53	-10.232	-7.96229	2.69918	-4.06951	6.23621	3.93	2.68024	1.05142	-0.88154	-5.36641	3.04286	14.6813		53	-7.42127	0.105314
53.5	-11.1419	-8.25768	2.15554	-3.99181	5.90808	3.76006	3.12115	1.33747	-0.711887	-5.89865	3.62529	13.6109		53.5	-7.79714	0.294674
54	-12.1515	-8.379	2.14286	-4.5479	5.83342	3.93043	3.2112	1.15016	-0.746045	-6.19792	4.57154	12.9665		54	-8.35947	0.397785
54.5	-12.7642	-8.8114	2.1889	-4.33279	5.93914	4.17184	3.11148	1.54137	-0.965202	-6.01501	4.93992	12.7411		54.5	-8.63614	0.522512
55	-13.0156	-8.63134	2.05517	-3.68389	5.9859	4.66319	3.54886	2.02592	-0.687782	-5.9809	4.98942	11.5233		55	-8.44362	0.779104
55.5	-12.9618	-8.11711	2.27814	-3.72086	6.13362	5.33807	3.85845	1.75882	-0.596924	-5.85175	5.49151	10.3057		55.5	-8.2666	0.932021
56	-12.5394	-7.94581	2.83899	-3.4581	6.57024	5.95727	4.16412	1.79337	-0.548682	-5.19923	5.86748	10.0867		56	-7.98111	1.21541
56.5	-11.1547	-7.50457	3.43338	-2.19101	6.86708	6.57724	5.47378	2.81352	0.473225	-4.67277	6.30475	10.2841		56.5	-6.95008	2.0785
57	-9.65998	-6.32774	4.06437	-1.24753	7.53015	6.68812	6.60462	3.72904	1.66873	-4.3444	6.74086	9.56409		57	-5.74508	2.87977
57.5	-8.56039	-5.38555	4.46144	-0.356234	8.00253	7.01686	7.06007	4.38686	2.08358	-3.97582	6.94859	9.44403		57.5	-4.76739	3.30066
58	-6.84753	-4.56672	4.98057	0.913929	8.12227	7.77166	7.64109	5.46359	2.89558	-3.34107	7.14694	10.8951		58	-3.50011	3.96123
58.5	-4.69224	-2.85219	5.88008	2.52686	8.92124	8.48436	8.58958	6.64589	4.26172	-2.37568	7.55243	12.6506		58.5	-1.67252	4.93479
59	-2.77918	-0.90081	6.70871	3.84939	9.75338	9.34841	8.89957	7.64384	4.78396	-1.24431	7.59054	14.2095		59	0.0564668	5.53472
59.5	-0.374427	0.829603	7.90868	5.03792	10.2833	11.0022	10.1183	9.44908	5.55712	0.749631	7.97455	17.3046		59.5	1.83103	6.76974
60	3.42066	3.36341	9.92324	6.87647	12.1562	12.6364	12.4155	12.0331	8.36316	4.63423	10.3613	22.7878		60	4.55351	9.56145
60.5	6.32668	5.83826	11.8415	9.07122	14.432	13.7396	14.2395	14.1667	10.8534	8.13455	12.628	26.3058		60.5	7.07872	12.0044
61	8.5442	7.55645	13.3219	10.7907	15.3372	15.1706	15.5401	15.8829	12.2467	10.9527	14.4494	27.7615		61	8.96377	13.8144
61.5	10.6289	9.05576	14.6647	12.1283	16.7725	16.5582	17.3583	17.4397	14.6606	14.2291	17.2432	29.4079		61.5	10.6043	16.1862
62	11.9556	10.0653	15.31	13.8713	18.3018	17.7328	18.5829	18.3638	17.2589	16.51	20.3367	29.6049		62	11.9641	18.2104
62.5	11.8825	9.82142	15.4587	14.8251	17.9442	18.2661	18.4181	18.5436	17.1873	16.352	20.8681	26.4082		62.5	12.1764	18.2738
63	11.9336	9.77333	15.6332	14.7043	17.3464	18.5686	18.8239	19.1797	17.3823	16.7878	20.4964	24.1857		63	12.1371	18.534
63.5	11.9681	9.83965	15.6626	14.6178	17.6367	18.7492	19.1755	20.0449	18.837	17.636	20.5132	23.8832		63.5	12.1418	19.2413
64	11.1966	9.44342	15.3425	14.9175	17.1761	18.3339	18.5849	20.2023	18.549	17.2427	19.1196	22.691		64	11.8525	18.7397
64.5	10.8574	9.53535	15.7796	14.8239	16.8286	17.6553	17.9971	20.1393	17.8283	17.2634	17.3165	22.1495		64.5	11.7389	18.1089
65	10.8973	9.98599	15.9766	14.5936	17.1757	17.7288	17.745	19.9144	18.5416	17.9089	16.8435	21.9153		65	11.8256	18.1907
65.5	11.103	10.1479	15.6096	14.9304	17.2497	17.8757	17.3185	18.8858	18.8038	17.5842	17.0073	20.7278		65.5	12.0605	17.9199
66	11.2372	10.1075	15.6411	15.0986	16.9217	17.1971	16.9849	17.7968	18.0328	16.5727	16.5865	18.6695		66	12.1478	17.1947
66.5	11.8183	10.0526	15.969	14.7378	16.5412	16.922	16.7388	17.4716	18.0823	16.1867	16.6814	17.0403		66.5	12.2029	17.0322
67	12.1721	9.97973	15.5749	14.7761	16.2703	17.0776	16.9664	17.3776	17.9479	15.66	16.9204	15.5952		67	12.3093	16.9745
67.5	11.6323	9.68259	14.9343	14.5722	15.5313	16.4223	17.0118	16.487	16.4699	14.3318	15.2921	13.4946		67.5	11.9624	15.9185
68	10.1493	8.88454	14.5401	13.8094	14.4991	15.4653	16.306	15.3631	14.7411	12.8037	12.7137	11.2736		68	10.9477	14.3855
68.5	9.35441	8.83893	14.0361	13.5076	14.4123	15.6526	16.0975	14.8748	14.2224	12.6245	12.0422	10.8966		68.5	10.567	13.9723
69	8.64271	9.11876	13.2833	13.3283	14.6772	15.3847	15.8074	13.7763	13.1181	11.6639	10.9551	10.0103		69	10.3633	13.0642
69.5	7.36278	8.31026	12.6292	12.0254	13.2649	13.7309	14.3204	11.9799	11.5854	9.8297	8.50708	7.53971		69.5	9.23281	11.2445
70	7.44107	8.36865	12.8725	11.8511	12.6473	13.1604	13.6562	11.7887	12.1687	9.88597	8.85286	8.57906		70	9.22028	11.2705
70.5	8.47892	9.45628	13.3574	12.6801	13.3835	13.468	13.9411	12.2155	13.4726	11.1055	10.8076	11.3529		70.5	10.2051	12.3084
71	8.26733	8.89702	13.2919	12.5068	12.724	12.5418	13.3067	11.3284	12.9216	10.1898	9.73131	11.0469		71	9.89038	11.4956
71.5	8.60515	8.86197	13.7444	12.8634	12.2637	12.7261	13.5959	11.6646	14.0309	11.0728	10.2946	12.9882		71.5	10.1102	12.1318
72	10.312	10.7592	14.7904	14.8002	14.1842	14.9978	15.1285	13.3814	16.9536	14.389	14.0667	18.8303		72	11.9571	14.7838
72.5	10.9512	11.6086	14.7768	15.7328	15.2025	16.0301	16.0616	14.2517	17.7811	16.0207	15.8193	21.3097		72.5	12.7642	15.9869
73	11.2634	11.9593	14.9541	15.9298	15.0534	16.3183	16.5833	15.3134	18.5162	17.0291	16.6905	22.3419		73	13.0508	16.8265
73.5	12.6558	13.6047	15.9316	17.1772	15.9396	17.6835	17.3038	16.7644	20.6878	19.671	19.4771	25.719		73.5	14.4792	18.7808
74	12.749	13.8527	15.8966	17.4764	15.7192	17.9059	17.1853	16.7793	21.0384	20.2248	20.2344	26.6276		74	14.6927	19.0924
74.5	11.3941	12.6171	15.1577	16.2886	13.8128	16.5221	16.3343	15.8025	19.2741	18.0552	18.2183	24.2983		74.5	13.4333	17.5369
75	10.9087	12.0204	15.1245	15.5641	12.7397	15.8216	15.4612	15.0006	18.6883	16.9057	17.2158	24.0986		75	12.8311	16.6543
75.5	10.634	11.4314	14.5673	15.0237	12.0474	15.3282	14.5932	13.8503	17.9226	15.8365	16.1375	24.245		75.5	12.363	15.668
76	9.55268	10.5067	13.1788	13.5601	10.5436	13.9333	13.4869	12.0692	15.7789	13.2872	13.3065	22.0358		76	11.2065	13.5858
76.5	8.77896	9.93197	12.2127	12.2771	9.83122	12.32	11.964	10.084	13.7237	10.5444	10.4914	19.3027		76.5	10.3293	11.3615
77	8.48219	9.40134	11.4858	11.7835	9.87247	11.0538	10.7858	8.42682	12.7393	9.41099	8.83786	16.6443		77	9.88901	10.0402
77.5	8.06526	8.8253	10.9668	11.417	9.68944	9.94872	10.1752	7.453	12.1587	8.69732	7.5365	13.541		77.5	9.43585	9.20414
78	7.81265	8.31706	10.6314	11.0503	9.45086	9.22419	9.53103	6.92311	11.6278	7.89881	6.9902	12.1238		78	9.06	8.5942
78.5	8.11913	7.97935	10.99	11.4173	9.98082	9.53511	9.94097	7.72003	12.2814	8.86411	9.01893	4.97565		78.5	9.17192	9.56509
79	8.78992	8.29472	11.4883	12.2137	10.1567	10.5407	11.0046	9.31261	13.7373	11.1283	11.8043	-6.51141		79	9.76611	11.3974
79.5	9.37151	9.22334	11.5601	12.7546	10.275	11.8866	11.6569	10.8079	14.8695	12.4838	13.7163	-13.2921		79.5	10.4498	12.7069
80	9.90113	10.3258	11.6022	12.7537	10.6636	13.1556	12.3338	11.5463	15.2009	13.5533	15.3093	-19.4604		80	10.9936	13.5887
80.5	9.86465	10.8787	11.5123	12.6326	10.3916	13.3548	12.8221	11.2701	14.8952	14.2299	15.6403	-28.908		80.5	11.1253	13.7715
81	9.17302	11.2138	10.9812	12.2924	9.57133	12.5335	12.367	10.2737	13.972	13.5411	14.2012	-23.3552		81	10.8931	12.871
81.5	9.0817	11.7715	10.8839	11.9684	9.69532	12.3796	12.1465	9.98472	13.5117	13.3821	13.752	-5.3106		81.5	10.9405	12.5554
82	9.64311	11.7638	11.2434	11.7137	9.72417	11.8175	12.0689	9.78709	13.3631	13.4323	13.7927	4.86139		82	11.0402	12.4888
82.5	9.29508	10.8904	10.9615	11.5655	9.21463	10.5605	11.2446	9.11961	12.8227	12.0322	12.6938	12.8072		82.5	10.5837	11.5826
83	9.32476	10.6313	10.7825	11.5414	9.80978	10.4504	10.8998	9.45171	13.0529	11.4175	12.3308	22.8099		83	10.4992	11.4306
83.5	10.0407	10.4121	10.7433	11.3871	10.4623	10.7254	10.7011	10.1021	13.6682	11.69	12.2602	25.2788		83.5	10.6133	11.6843
84	9.87613	9.53361	10.5272	11.0795	10.1835	9.89768	10.3652	9.83239	13.1826	11.2091	11.3201	20.6038		84	10.1631	11.1819
84.5	8.89021	9.14617	10.1016	10.751	9.77949	9.40013	10.256	9.13159	12.412	10.7194	10.2309	19.5039		84.5	9.5958	10.55
85	8.20189	8.9387	9.34564	10.1551	8.82935	9.25772	9.7013	8.38731	11.1529	10.0136	8.58874	18.7395		85	9.09858	9.56877
85.5	6.96074	8.26349	8.73718	9.01761	6.95272	7.98396	8.20903	6.68995	8.67709	7.82542	6.15566	16.4866		85.5	8.08061	7.51143
86	5.39547	7.60791	8.00355	8.05253	5.4386	6.44946	7.16679	4.93701	6.484	5.42244	4.15377	13.6541		86	7.01864	5.6328
86.5	4.35274	7.06008	6.68801	7.06001	4.23739	5.44126	5.91947	3.42942	4.93729	2.86838	1.93669	11.3444		86.5	6.15761	3.81825
87	3.86095	6.17901	5.67541	5.83865	3.28025	4.29025	4.02293	2.25075	3.00472	0.379086	-0.378003	9.38459		87	5.29287	1.8559
87.5	4.34295	5.94286	5.92053	5.70789	3.86348	3.38743	3.9594	2.19362	3.29209	0.653112	-0.222728	9.21478		87.5	5.33124	1.9751
88	5.54356	6.46166	6.32991	6.39444	5.15471	3.83377	5.09838	3.40113	5.36722	2.68243	1.36716	11.3449		88	6.13322	3.58327
88.5	7.036	6.90423	7.06845	7.53582	6.11087	4.73971	7.31039	4.29778	7.5954	5.50715	2.76491	14.1012		88.5	7.15868	5.49512
89	8.11876	7.4195	8.22333	8.47364	7.31145	5.21805	8.85907	5.08673	9.52777	8.04032	4.49204	16.1742		89	8.00397	7.20118
89.5	10.2206	8.69771	10.3783	11.5837	8.90309	6.7447	14.5412	6.1547	14.1046	13.4669	7.24223	20.6806		89.5	10.1674	11.1019
90	5.1276	4.1563	5.28831	6.32177	4.24029	3.57048	8.86753	2.78547	7.94292	7.94877	4.01534	10.6199		90	5.20189	6.31201
