# Supplementary material for: The aroma of TEMED as an activation and stabilizing signal for the antibacterial enzyme HEWL
Source: PLoS One. 2020 May 19;15(5):e0232953. doi: 10.1371/journal.pone.0232953 (PMC7236982; doi:10.1371/journal.pone.0232953)
Supplement: S1 Data — (ZIP) [file pone.0232953.s010.zip › Raw_data_related_to_TEMED_paper_PLOS_ONE/DSF raw data related to T5h & T24h.xlsx]

## Sheet: 2April2019 -  Melt Curve RFU Re
	Temperature	A1	A2	A3	A4	A5	A6	A7	A8	A9	A10	B9	B11	C1
	20	2258.32	2236.5	2208.13	2236.66	2154.99	2166.54	2262.38	2184.73	2142.5	2208.51	2593.4	2465.81	2330.26
	20.5	2256.59	2234.14	2206.85	2234.17	2153.59	2164.26	2256	2181.83	2140.58	2205.79	2586.86	2461.3	2327.94
	21	2254.85	2231.78	2205.58	2231.67	2152.19	2161.97	2249.62	2178.92	2138.66	2203.07	2580.31	2456.78	2325.63
	21.5	2253.11	2229.43	2204.3	2229.18	2150.8	2159.69	2243.25	2176.02	2136.74	2200.35	2573.77	2452.27	2323.32
	22	2251.38	2227.07	2203.02	2226.69	2149.4	2157.4	2236.87	2173.11	2134.82	2197.62	2567.22	2447.75	2321.01
	22.5	2249.64	2224.71	2201.74	2224.19	2148.01	2155.12	2230.49	2170.21	2132.91	2194.9	2560.68	2443.24	2318.7
	23	2247.91	2222.35	2200.47	2221.7	2146.61	2152.83	2224.11	2167.3	2130.99	2192.18	2554.14	2438.73	2316.38
	23.5	2246.18	2220.3	2199.45	2218.83	2145.56	2150.31	2218.3	2164.43	2129.08	2189.57	2546.95	2434.1	2314.17
	24	2244.42	2218.38	2198.6	2216.2	2144.52	2147.99	2212.89	2161.55	2127.43	2187.58	2539.81	2429.74	2312.3
	24.5	2242.78	2216.45	2197.78	2214.5	2143.56	2145.74	2207.84	2159.03	2125.95	2185.73	2532.69	2425.4	2310.71
	25	2241.41	2214.69	2196.48	2212.77	2142.51	2143.47	2202.98	2156.78	2124.43	2183.78	2525.48	2421.48	2309.34
	25.5	2239.98	2213.09	2194.99	2211.03	2141.49	2141.77	2198.52	2154.69	2122.94	2181.82	2518.96	2417.53	2308.08
	26	2238.78	2211.55	2193.15	2209.49	2140.35	2140.3	2194.31	2152.88	2121.4	2179.95	2512.73	2413.71	2307.3
	26.5	2237.77	2210.05	2191.12	2207.93	2139.13	2138.81	2190.27	2151.19	2119.98	2177.97	2506.4	2409.81	2306.81
	27	2236.62	2208.78	2189.23	2205.87	2137.76	2137.43	2186.52	2149.45	2118.44	2176.12	2500.21	2406.33	2306.29
	27.5	2235.5	2207.48	2187.61	2203.94	2136.34	2136.21	2182.81	2147.61	2117.09	2174.44	2494.51	2402.71	2305.93
	28	2234.35	2206.08	2186.04	2201.64	2134.85	2134.58	2179.01	2145.61	2115.61	2173.01	2488.68	2399.18	2305.4
	28.5	2233.13	2204.45	2184.91	2199.5	2133.51	2132.94	2175.4	2143.41	2114.31	2171.6	2483.03	2395.87	2304.61
	29	2231.91	2202.7	2183.88	2197.35	2132.06	2131.12	2171.92	2141.12	2112.49	2170.02	2477.85	2392.89	2303.53
	29.5	2230.72	2200.67	2182.84	2195.59	2130.79	2129.08	2168.46	2138.87	2110.77	2168.5	2472.81	2390.01	2302.44
	30	2229.3	2198.83	2181.77	2193.9	2129.63	2126.92	2165.58	2136.8	2109.27	2166.94	2467.81	2387.26	2301.27
	30.5	2227.74	2196.99	2180.9	2192.57	2128.56	2124.96	2162.95	2134.94	2107.96	2165.36	2462.92	2384.82	2300.36
	31	2226.15	2195.16	2179.62	2191.11	2127.29	2123	2160.18	2133.43	2106.52	2163.75	2458.33	2382.4	2299.42
	31.5	2224.57	2193.44	2178.38	2189.67	2126.34	2121.36	2157.55	2132.35	2105.63	2162.37	2453.85	2379.86	2298.93
	32	2223.16	2191.9	2177.02	2188.08	2125.37	2120.04	2155.19	2131.51	2104.84	2160.96	2449.78	2377.26	2298.66
	32.5	2221.99	2190.16	2175.62	2186.42	2124.47	2118.79	2152.68	2130.84	2103.76	2159.82	2445.66	2375.01	2298.45
	33	2220.99	2188.47	2173.88	2184.84	2123.7	2117.5	2150.35	2130.08	2102.67	2158.62	2441.76	2372.8	2298.51
	33.5	2219.93	2187.1	2172.44	2183.47	2122.98	2116.14	2148.51	2129.15	2101.86	2157.67	2437.93	2370.96	2299.1
	34	2218.87	2185.74	2171	2182.22	2122.28	2114.76	2146.9	2127.97	2100.95	2156.57	2434.3	2369.34	2299.57
	34.5	2217.68	2184.57	2169.83	2181.11	2121.91	2113.37	2145.33	2126.6	2100.11	2155.42	2430.59	2367.88	2300.16
	35	2216.46	2183.71	2168.67	2180.09	2121.53	2112.09	2143.88	2124.94	2099.57	2154.02	2427.38	2366.32	2301.05
	35.5	2215.28	2183.01	2167.84	2179.13	2121.06	2110.86	2142.47	2123.57	2099.15	2152.9	2424.41	2364.79	2302.14
	36	2214.29	2182.13	2166.9	2178	2120.75	2109.99	2140.98	2122.5	2098.6	2151.66	2421.85	2363.18	2302.86
	36.5	2213.16	2181.48	2166	2176.95	2120.29	2109.17	2139.37	2121.66	2098.06	2150.78	2419.27	2361.81	2303.88
	37	2212.29	2180.63	2164.95	2176.01	2119.38	2108.38	2137.62	2120.99	2097.48	2150.29	2417.28	2360.78	2305.21
	37.5	2211.22	2179.72	2164.05	2175.23	2118.64	2107.67	2135.96	2120.71	2096.78	2150.1	2415.5	2359.92	2306.34
	38	2210.33	2178.71	2163.1	2174.45	2117.87	2107.22	2134.46	2120.4	2096	2149.59	2413.96	2359.51	2307.23
	38.5	2209.42	2177.86	2162.28	2173.83	2116.98	2106.76	2133.06	2119.89	2095.45	2149.32	2412.22	2359.27	2308.68
	39	2208.76	2176.84	2161.35	2173.09	2116.42	2106.21	2131.78	2119.24	2095.02	2148.87	2410.77	2358.88	2310.11
	39.5	2207.95	2176.14	2160.47	2172.2	2116.09	2105.72	2130.85	2118.83	2094.8	2147.94	2409.12	2358.42	2311.34
	40	2207.5	2175.32	2159.54	2171.09	2115.63	2105.15	2130.06	2118.26	2094.88	2146.91	2407.49	2358.17	2313.09
	40.5	2206.76	2174.68	2158.72	2170.04	2115.27	2104.59	2129.26	2117.74	2095.05	2146.16	2405.98	2357.64	2315.16
	41	2205.98	2173.97	2158.02	2169.03	2114.88	2103.99	2128.47	2117.54	2095.04	2145.15	2404.84	2357.09	2317.18
	41.5	2205.04	2173.11	2157.48	2167.96	2114.09	2103.72	2127.89	2117.6	2095.15	2144.46	2403.75	2356.9	2319.19
	42	2203.83	2172.06	2157.09	2167.16	2113.48	2103.62	2127.36	2117.43	2095.3	2144.23	2402.98	2356.81	2321.35
	42.5	2202.33	2171.01	2156.75	2166.55	2112.98	2103.43	2126.76	2117.36	2095.01	2143.93	2402.03	2356.81	2323.56
	43	2200.9	2169.93	2156.45	2165.81	2112.67	2103.08	2126.26	2117.36	2094.85	2143.64	2401.3	2356.8	2325.9
	43.5	2199.45	2168.94	2156.04	2165.15	2112.77	2102.78	2125.79	2117.28	2095.06	2143.84	2400.85	2356.79	2328.43
	44	2198.04	2168.35	2155.73	2164.88	2113.33	2102.49	2125.36	2117.23	2095.43	2143.78	2400.73	2356.58	2331.64
	44.5	2197.2	2168.07	2155.4	2164.48	2113.72	2102.12	2125.03	2117.47	2095.66	2143.76	2400.55	2356.26	2335.23
	45	2196.54	2168.16	2155.21	2164.11	2114.24	2102.14	2124.95	2117.9	2096.38	2144.16	2401.14	2355.59	2338.89
	45.5	2196.07	2168.26	2155.04	2164.09	2114.6	2102.5	2124.99	2118.44	2097.13	2144.62	2401.81	2355.28	2342.96
	46	2195.88	2168.58	2155.01	2164.13	2114.65	2102.85	2125.44	2119.08	2097.72	2144.85	2402.55	2355.18	2347.38
	46.5	2196.07	2168.94	2155.01	2164.19	2114.56	2103.2	2126.08	2119.82	2098.34	2145.58	2403.82	2355.71	2351.97
	47	2196.09	2169.17	2155.12	2164.8	2114.78	2103.85	2126.71	2120.76	2099.27	2146.23	2405.95	2356.71	2357.04
	47.5	2196.31	2169.27	2155.29	2165.66	2114.66	2104.61	2127.46	2121.9	2100.47	2146.8	2408.69	2358.67	2363.06
	48	2196.51	2169.81	2155.76	2166.65	2114.71	2105.43	2128.25	2123.1	2102.04	2147.58	2412.2	2361.02	2369.89
	48.5	2197	2170.31	2156.48	2167.84	2115.22	2106.59	2128.84	2124.36	2103.86	2148.51	2416.72	2363.96	2377.46
	49	2197.46	2171.13	2157.68	2169.22	2115.88	2107.9	2129.59	2125.72	2105.75	2149.03	2421.83	2367.01	2385.89
	49.5	2198.37	2172.29	2159.22	2170.4	2116.6	2109.17	2130.58	2126.93	2107.75	2149.79	2427.55	2370.55	2395.46
	50	2199.46	2173.9	2161.2	2171.96	2118.26	2110.68	2131.63	2128.11	2109.73	2150.81	2433.59	2374.28	2405.71
	50.5	2201.08	2175.7	2163.22	2173.86	2120.16	2112.2	2132.92	2129.65	2111.79	2152.14	2440.77	2378.75	2416.77
	51	2202.8	2178.26	2165.57	2176.31	2122.16	2113.92	2134.72	2131.5	2114.16	2153.86	2448.79	2384.11	2428.99
	51.5	2205.12	2181.29	2168.22	2179.13	2124.62	2116.03	2136.61	2133.43	2116.69	2156.1	2457.89	2390.49	2442.53
	52	2207.88	2184.93	2171.56	2182.75	2127.34	2118.52	2138.78	2135.79	2119.38	2158.67	2468.29	2397.84	2457.01
	52.5	2211.7	2189.17	2175.29	2186.87	2129.95	2121.05	2141.32	2138.46	2122.2	2161.48	2480.4	2406.51	2472.81
	53	2216.23	2193.99	2180.03	2191.59	2133.26	2124.31	2144.39	2141.33	2125.02	2164.41	2493.44	2415.92	2489.72
	53.5	2221.49	2199.14	2185.68	2197.01	2136.98	2128.01	2147.84	2144.55	2127.94	2167.64	2507.55	2426.17	2507.87
	54	2227.41	2204.77	2192.08	2203.56	2141.16	2132.04	2151.88	2148.5	2131.18	2171.24	2522.65	2437.03	2526.58
	54.5	2234.13	2211.16	2198.98	2211.09	2146.12	2136.57	2156.45	2153.06	2134.88	2175.36	2538.41	2448.45	2545.95
	55	2241.39	2218.17	2207.02	2219.64	2151.6	2141.63	2161.75	2158.08	2138.9	2180.03	2554.4	2459.92	2565.52
	55.5	2249.39	2225.97	2215.82	2229.4	2157.19	2147.16	2167.73	2163.63	2143.41	2185.14	2570.61	2471.61	2584.88
	56	2258.54	2234.72	2225.42	2240.39	2163.68	2153.09	2174.33	2169.77	2148.24	2190.72	2586.29	2482.75	2603.23
	56.5	2269.12	2244.65	2236.06	2252.37	2170.66	2159.55	2181.9	2176.33	2153.77	2196.95	2600.95	2493.48	2620.39
	57	2281.56	2255.99	2248.25	2265.86	2178.22	2166.76	2190.59	2183.42	2159.85	2204.11	2613.95	2502.86	2635.56
	57.5	2295.71	2269.11	2261.67	2281.27	2187.05	2175.12	2200.65	2191.85	2166.76	2212.12	2624.67	2510.57	2648.19
	58	2312.07	2283.83	2276.22	2298.38	2197.28	2184.17	2211.82	2201.58	2174.7	2221.44	2632.34	2516.02	2657.96
	58.5	2330.24	2299.87	2291.46	2317.01	2207.97	2194.11	2224.65	2212.55	2183.58	2231.95	2637.38	2519.03	2664.49
	59	2349.37	2316.7	2306.91	2337.14	2219.53	2204.85	2238.4	2224.59	2192.95	2243.41	2639.28	2518.98	2667.45
	59.5	2368.19	2332.99	2321.41	2357.54	2231.31	2215.64	2253.01	2237.35	2202.44	2254.72	2638.22	2516.35	2666.99
	60	2386.27	2348.01	2334.24	2377.01	2242.27	2225.73	2267.48	2249.74	2211.92	2266.03	2634.42	2511.38	2663.51
	60.5	2402.39	2361.31	2345.15	2394.85	2251.85	2234.79	2281.68	2261.54	2220.58	2276.7	2628.57	2504.47	2657.38
	61	2416.03	2372.41	2354.01	2410.4	2260.15	2242.54	2294.47	2272.35	2228.36	2286.57	2620.39	2495.95	2649.05
	61.5	2427.31	2380.88	2360.41	2422.88	2266.66	2248.48	2306.13	2281.93	2235.05	2295.31	2610.51	2486.4	2639.2
	62	2436.14	2387.03	2364.27	2432.17	2271.15	2252.93	2315.82	2289.95	2240.68	2303.37	2599.19	2476.04	2628.1
	62.5	2442.07	2390.82	2365.97	2438.36	2273.87	2255.87	2323.64	2296.55	2244.9	2310.02	2586.99	2465.06	2615.88
	63	2445.51	2392.3	2365.36	2441.62	2274.9	2257.52	2329.4	2301.13	2248.06	2315.03	2574.14	2453.62	2602.74
	63.5	2446.47	2391.63	2362.37	2442.06	2274.19	2257.83	2333.15	2303.63	2250.01	2318.06	2561.16	2441.79	2589.03
	64	2444.56	2388.96	2357.56	2439.87	2271.75	2256.92	2334.6	2304.24	2250.63	2319.43	2548.04	2429.62	2574.83
	64.5	2440.32	2384.45	2351.65	2435.41	2268.3	2254.53	2334.31	2303.14	2250.11	2318.64	2534.82	2417.42	2560.54
	65	2434.32	2378.31	2344.47	2428.89	2263.85	2250.88	2332.32	2300.25	2248.3	2316.09	2521.6	2404.9	2546.1
	65.5	2426.54	2370.73	2336.38	2420.68	2258.72	2245.96	2328.52	2296.34	2245.24	2312.15	2508.19	2391.87	2531.75
	66	2417.48	2362.13	2327.8	2410.97	2253.03	2240.04	2323.24	2291.39	2240.94	2307.06	2494.08	2378.84	2517.43
	66.5	2407.86	2352.76	2319.02	2400.38	2247.18	2233.57	2316.81	2285.36	2235.7	2300.7	2479.94	2365.82	2502.95
	67	2397.64	2343.18	2309.79	2389.4	2240.88	2226.89	2309.17	2278.49	2229.43	2293.89	2465.9	2352.25	2488.44
	67.5	2387.05	2333.32	2300.44	2378.26	2234.64	2220.12	2300.6	2271.08	2222.9	2286.66	2451.79	2338.78	2474.25
	68	2376.34	2323.31	2291.21	2367.11	2228.3	2213.68	2291.7	2262.92	2215.96	2278.96	2437.6	2325.66	2460.16
	68.5	2365.53	2313.15	2282.21	2356.23	2222.18	2207.36	2282.73	2254.53	2208.99	2271	2424.17	2312.41	2446.22
	69	2354.54	2303.23	2272.96	2345.38	2216.08	2200.93	2273.57	2246.01	2202.41	2262.89	2410.89	2299.13	2432.56
	69.5	2343.58	2293.01	2263.94	2334.37	2210.12	2194.36	2264.35	2237.46	2196.25	2254.23	2397.69	2286.17	2419.18
	70	2332.84	2283.22	2255.35	2323.61	2204.06	2187.62	2255.27	2229.07	2189.97	2245.37	2384.75	2273.28	2405.8
	70.5	2322.39	2273.69	2246.86	2312.85	2198.03	2180.66	2246.24	2221.04	2183.94	2236.79	2372.01	2260.43	2392.52
	71	2312.26	2264.56	2238.52	2302.13	2191.91	2173.88	2237.17	2213.06	2177.92	2228.34	2359.51	2247.77	2379.36
	71.5	2302.52	2255.47	2230.68	2291.62	2186.07	2167.49	2228.14	2205.25	2171.45	2220.13	2347.05	2235.24	2366.62
	72	2293.26	2246.96	2223.09	2281.43	2180.45	2161.32	2219.27	2197.88	2164.86	2212.57	2334.87	2222.88	2353.76
	72.5	2284.34	2238.48	2215.44	2271.3	2175.13	2155.76	2210.54	2190.6	2158.48	2205.41	2322.58	2210.66	2341.05
	73	2275.82	2230.2	2208.01	2261.5	2170.3	2150.59	2202.03	2183.46	2152.17	2198.19	2310.64	2198.68	2328.44
	73.5	2267.45	2222.16	2200.82	2252.08	2165.72	2145.4	2193.75	2176.82	2146.08	2191.14	2298.27	2187.08	2315.94
	74	2259.24	2214.53	2193.79	2242.95	2160.98	2140.1	2185.86	2170.56	2140.27	2184.33	2285.98	2175.92	2303.35
	74.5	2251.21	2207.03	2186.67	2234.17	2156.06	2135	2178.31	2164.28	2134.65	2177.62	2273.58	2165.49	2291.25
	75	2243.22	2199.68	2179.89	2225.49	2151	2129.98	2170.8	2158.41	2128.96	2170.97	2261.3	2155.67	2279.3
	75.5	2235.19	2192.78	2173.58	2217.09	2145.6	2124.96	2163.56	2152.61	2123.4	2164.67	2248.83	2146.74	2267.74
	76	2227.57	2185.8	2167.51	2208.98	2140.1	2120.18	2156.44	2146.58	2117.92	2158.49	2236.68	2138.34	2256.4
	76.5	2220.15	2178.92	2161.49	2201.18	2134.87	2115.59	2149.35	2140.54	2112.58	2152.38	2224.71	2130.34	2245.4
	77	2212.98	2172.3	2156.09	2193.61	2130.01	2111.09	2142.38	2134.54	2107.13	2146.1	2212.99	2122.4	2234.56
	77.5	2206.12	2166.05	2150.96	2186.56	2125.37	2106.27	2135.81	2128.23	2101.92	2139.86	2201.83	2114.61	2224.26
	78	2199.76	2159.98	2145.69	2179.73	2121.05	2101.35	2129.25	2122.06	2096.72	2133.59	2191.08	2106.42	2214.25
	78.5	2193.58	2154.46	2140.23	2172.97	2116.99	2096.46	2123.14	2116.28	2091.38	2127.59	2180.62	2098.44	2204.72
	79	2187.78	2149.19	2134.9	2166.39	2112.73	2091.61	2117.41	2110.61	2086.33	2121.92	2170.61	2090.91	2195.29
	79.5	2182.07	2143.87	2129.38	2159.98	2108.52	2086.99	2111.96	2104.99	2081.67	2116.51	2161.05	2083.74	2185.89
	80	2176.59	2138.57	2123.97	2153.72	2104.42	2082.72	2106.71	2099.62	2077	2111.64	2151.57	2076.95	2176.56
	80.5	2171.02	2133.25	2118.81	2147.7	2100.2	2079.01	2101.61	2094.5	2072.43	2107.05	2142.53	2070.89	2167.3
	81	2165.52	2127.77	2114.24	2141.89	2096.12	2075.48	2096.22	2089.36	2068.17	2102.32	2133.89	2064.98	2158.17
	81.5	2160.11	2122.46	2109.98	2136.15	2092.49	2072.22	2090.76	2084.39	2063.74	2097.47	2125.28	2059.02	2149.38
	82	2154.88	2117.43	2105.92	2130.64	2088.87	2068.9	2085.27	2079.93	2059.11	2092.88	2116.57	2053.23	2140.96
	82.5	2149.69	2112.53	2101.69	2125.35	2085.2	2065.83	2079.65	2075.71	2054.53	2087.94	2108.12	2047.42	2132.51
	83	2144.86	2107.81	2097.41	2120.04	2081.67	2062.52	2074.26	2071.46	2050.24	2082.96	2099.7	2041.59	2124.39
	83.5	2140.11	2103.28	2092.81	2114.93	2077.85	2058.94	2069.11	2067.42	2046.05	2078.26	2091.35	2036.13	2116.4
	84	2135.61	2098.5	2088.29	2110.07	2073.84	2055.28	2064.05	2063.29	2042.13	2073.58	2083.52	2031.02	2108.73
	84.5	2131.18	2093.88	2083.96	2105.25	2069.71	2051.66	2059.22	2058.79	2038.51	2068.72	2076.3	2026.13	2101.49
	85	2126.76	2089.43	2079.85	2100.47	2065.47	2047.8	2054.72	2054.28	2035.18	2063.93	2069.34	2021.5	2094.83
	85.5	2122.24	2084.93	2075.81	2096.01	2061.02	2044.11	2050.16	2049.89	2031.68	2059.25	2062.57	2016.72	2088.41
	86	2117.94	2080.64	2072.08	2091.57	2056.84	2040.96	2045.72	2045.3	2028.34	2054.67	2056.11	2011.59	2082.22
	86.5	2113.53	2076.58	2068.33	2087.27	2052.74	2037.65	2041.64	2041.11	2024.81	2050.35	2049.56	2006.37	2076.25
	87	2109.35	2072.51	2064.68	2083.05	2048.8	2034.31	2037.46	2037.36	2021.15	2046.23	2043.11	2001.18	2070.2
	87.5	2105.17	2068.28	2060.95	2078.47	2044.97	2030.94	2033.12	2033.6	2017.35	2042.44	2036.63	1996.55	2064.08
	88	2100.79	2064.07	2057.4	2073.69	2041.46	2027.3	2028.87	2029.83	2013.48	2038.56	2030.52	1992.53	2057.95
	88.5	2096.02	2059.74	2053.66	2068.61	2037.85	2023.3	2024.51	2026.21	2009.22	2034.48	2024.64	1989.31	2051.78
	89	2090.6	2055.16	2049.78	2063.28	2034.4	2019.62	2019.9	2022.7	2004.82	2030.14	2019.27	1985.82	2045.41
	89.5	2084.87	2050.58	2045.83	2057.75	2030.94	2015.76	2015.31	2018.88	2000.33	2025.71	2013.98	1982.84	2039.05
	90	2077.92	2045.51	2041.46	2052.34	2027.8	2012.69	2010.72	2015.99	1995.37	2020.8	2009.51	1978.04	2032.5

## Sheet: T5H
Temperature	A1	A2	A3	A4	A5
20	2258.32	2236.5	2208.13	2236.66	2154.99	2218.92	0.000139842
20.5	2256.59	2234.14	2206.85	2234.17	2153.59	2217.07	-1.85245
21	2254.85	2231.78	2205.58	2231.67	2152.19	2215.22	-3.70504
21.5	2253.11	2229.43	2204.3	2229.18	2150.8	2213.36	-5.55763
22	2251.38	2227.07	2203.02	2226.69	2149.4	2211.51	-7.41022
22.5	2249.64	2224.71	2201.74	2224.19	2148.01	2209.66	-9.26281
23	2247.91	2222.35	2200.47	2221.7	2146.61	2207.81	-11.1154
23.5	2246.18	2220.3	2199.45	2218.83	2145.56	2206.07	-12.8547
24	2244.42	2218.38	2198.6	2216.2	2144.52	2204.43	-14.4954
24.5	2242.78	2216.45	2197.78	2214.5	2143.56	2203.02	-15.905
25	2241.41	2214.69	2196.48	2212.77	2142.51	2201.57	-17.346
25.5	2239.98	2213.09	2194.99	2211.03	2141.49	2200.12	-18.8052
26	2238.78	2211.55	2193.15	2209.49	2140.35	2198.66	-20.2575
26.5	2237.77	2210.05	2191.12	2207.93	2139.13	2197.2	-21.7214
27	2236.62	2208.78	2189.23	2205.87	2137.76	2195.65	-23.2688
27.5	2235.5	2207.48	2187.61	2203.94	2136.34	2194.17	-24.7487
28	2234.35	2206.08	2186.04	2201.64	2134.85	2192.59	-26.3262
28.5	2233.13	2204.45	2184.91	2199.5	2133.51	2191.1	-27.819
29	2231.91	2202.7	2183.88	2197.35	2132.06	2189.58	-29.3416
29.5	2230.72	2200.67	2182.84	2195.59	2130.79	2188.12	-30.7985
30	2229.3	2198.83	2181.77	2193.9	2129.63	2186.69	-32.232
30.5	2227.74	2196.99	2180.9	2192.57	2128.56	2185.35	-33.5697
31	2226.15	2195.16	2179.62	2191.11	2127.29	2183.86	-35.0568
31.5	2224.57	2193.44	2178.38	2189.67	2126.34	2182.48	-36.4415
32	2223.16	2191.9	2177.02	2188.08	2125.37	2181.11	-37.8159
32.5	2221.99	2190.16	2175.62	2186.42	2124.47	2179.73	-39.1876
33	2220.99	2188.47	2173.88	2184.84	2123.7	2178.38	-40.5438
33.5	2219.93	2187.1	2172.44	2183.47	2122.98	2177.18	-41.7378
34	2218.87	2185.74	2171	2182.22	2122.28	2176.02	-42.8967
34.5	2217.68	2184.57	2169.83	2181.11	2121.91	2175.02	-43.9001
35	2216.46	2183.71	2168.67	2180.09	2121.53	2174.09	-44.8308
35.5	2215.28	2183.01	2167.84	2179.13	2121.06	2173.27	-45.6552
36	2214.29	2182.13	2166.9	2178	2120.75	2172.41	-46.5069
36.5	2213.16	2181.48	2166	2176.95	2120.29	2171.58	-47.3442
37	2212.29	2180.63	2164.95	2176.01	2119.38	2170.65	-48.2699
37.5	2211.22	2179.72	2164.05	2175.23	2118.64	2169.77	-49.1492
38	2210.33	2178.71	2163.1	2174.45	2117.87	2168.89	-50.0275
38.5	2209.42	2177.86	2162.28	2173.83	2116.98	2168.07	-50.8483
39	2208.76	2176.84	2161.35	2173.09	2116.42	2167.29	-51.6285
39.5	2207.95	2176.14	2160.47	2172.2	2116.09	2166.57	-52.3508
40	2207.5	2175.32	2159.54	2171.09	2115.63	2165.81	-53.1075
40.5	2206.76	2174.68	2158.72	2170.04	2115.27	2165.09	-53.8267
41	2205.98	2173.97	2158.02	2169.03	2114.88	2164.38	-54.5416
41.5	2205.04	2173.11	2157.48	2167.96	2114.09	2163.54	-55.3837
42	2203.83	2172.06	2157.09	2167.16	2113.48	2162.72	-56.1975
42.5	2202.33	2171.01	2156.75	2166.55	2112.98	2161.93	-56.9959
43	2200.9	2169.93	2156.45	2165.81	2112.67	2161.15	-57.7701
43.5	2199.45	2168.94	2156.04	2165.15	2112.77	2160.47	-58.4518
44	2198.04	2168.35	2155.73	2164.88	2113.33	2160.07	-58.8555
44.5	2197.2	2168.07	2155.4	2164.48	2113.72	2159.77	-59.1462
45	2196.54	2168.16	2155.21	2164.11	2114.24	2159.65	-59.2675
45.5	2196.07	2168.26	2155.04	2164.09	2114.6	2159.61	-59.3119
46	2195.88	2168.58	2155.01	2164.13	2114.65	2159.65	-59.2715
46.5	2196.07	2168.94	2155.01	2164.19	2114.56	2159.76	-59.1658
47	2196.09	2169.17	2155.12	2164.8	2114.78	2159.99	-58.931
47.5	2196.31	2169.27	2155.29	2165.66	2114.66	2160.24	-58.6851
48	2196.51	2169.81	2155.76	2166.65	2114.71	2160.69	-58.2318
48.5	2197	2170.31	2156.48	2167.84	2115.22	2161.37	-57.5496
49	2197.46	2171.13	2157.68	2169.22	2115.88	2162.28	-56.6444
49.5	2198.37	2172.29	2159.22	2170.4	2116.6	2163.38	-55.544
50	2199.46	2173.9	2161.2	2171.96	2118.26	2164.96	-53.9652
50.5	2201.08	2175.7	2163.22	2173.86	2120.16	2166.8	-52.1175
51	2202.8	2178.26	2165.57	2176.31	2122.16	2169.02	-49.9004
51.5	2205.12	2181.29	2168.22	2179.13	2124.62	2171.67	-47.2472
52	2207.88	2184.93	2171.56	2182.75	2127.34	2174.89	-44.0319
52.5	2211.7	2189.17	2175.29	2186.87	2129.95	2178.6	-40.3254
53	2216.23	2193.99	2180.03	2191.59	2133.26	2183.02	-35.9017
53.5	2221.49	2199.14	2185.68	2197.01	2136.98	2188.06	-30.8624
54	2227.41	2204.77	2192.08	2203.56	2141.16	2193.8	-25.1232
54.5	2234.13	2211.16	2198.98	2211.09	2146.12	2200.3	-18.6253
55	2241.39	2218.17	2207.02	2219.64	2151.6	2207.56	-11.357
55.5	2249.39	2225.97	2215.82	2229.4	2157.19	2215.56	-3.36445
56	2258.54	2234.72	2225.42	2240.39	2163.68	2224.55	5.63094
56.5	2269.12	2244.65	2236.06	2252.37	2170.66	2234.57	15.6507
57	2281.56	2255.99	2248.25	2265.86	2178.22	2245.98	27.0573
57.5	2295.71	2269.11	2261.67	2281.27	2187.05	2258.96	40.0417
58	2312.07	2283.83	2276.22	2298.38	2197.28	2273.56	54.6343
58.5	2330.24	2299.87	2291.46	2317.01	2207.97	2289.31	70.3885
59	2349.37	2316.7	2306.91	2337.14	2219.53	2305.93	87.0089
59.5	2368.19	2332.99	2321.41	2357.54	2231.31	2322.29	103.367
60	2386.27	2348.01	2334.24	2377.01	2242.27	2337.56	118.639
60.5	2402.39	2361.31	2345.15	2394.85	2251.85	2351.11	132.187
61	2416.03	2372.41	2354.01	2410.4	2260.15	2362.6	143.677
61.5	2427.31	2380.88	2360.41	2422.88	2266.66	2371.63	152.709
62	2436.14	2387.03	2364.27	2432.17	2271.15	2378.15	159.23
62.5	2442.07	2390.82	2365.97	2438.36	2273.87	2382.22	163.295
63	2445.51	2392.3	2365.36	2441.62	2274.9	2383.94	165.016
63.5	2446.47	2391.63	2362.37	2442.06	2274.19	2383.35	164.425
64	2444.56	2388.96	2357.56	2439.87	2271.75	2380.54	161.62
64.5	2440.32	2384.45	2351.65	2435.41	2268.3	2376.02	157.103
65	2434.32	2378.31	2344.47	2428.89	2263.85	2369.97	151.048
65.5	2426.54	2370.73	2336.38	2420.68	2258.72	2362.61	143.69
66	2417.48	2362.13	2327.8	2410.97	2253.03	2354.28	135.361
66.5	2407.86	2352.76	2319.02	2400.38	2247.18	2345.44	126.52
67	2397.64	2343.18	2309.79	2389.4	2240.88	2336.18	117.258
67.5	2387.05	2333.32	2300.44	2378.26	2234.64	2326.74	107.821
68	2376.34	2323.31	2291.21	2367.11	2228.3	2317.26	98.3342
68.5	2365.53	2313.15	2282.21	2356.23	2222.18	2307.86	88.9395
69	2354.54	2303.23	2272.96	2345.38	2216.08	2298.44	79.5174
69.5	2343.58	2293.01	2263.94	2334.37	2210.12	2289	70.0827
70	2332.84	2283.22	2255.35	2323.61	2204.06	2279.81	60.8929
70.5	2322.39	2273.69	2246.86	2312.85	2198.03	2270.76	51.8434
71	2312.26	2264.56	2238.52	2302.13	2191.91	2261.87	42.953
71.5	2302.52	2255.47	2230.68	2291.62	2186.07	2253.27	34.3499
72	2293.26	2246.96	2223.09	2281.43	2180.45	2245.04	26.1148
72.5	2284.34	2238.48	2215.44	2271.3	2175.13	2236.94	18.0172
73	2275.82	2230.2	2208.01	2261.5	2170.3	2229.16	10.2424
73.5	2267.45	2222.16	2200.82	2252.08	2165.72	2221.65	2.72749
74	2259.24	2214.53	2193.79	2242.95	2160.98	2214.3	-4.62107
74.5	2251.21	2207.03	2186.67	2234.17	2156.06	2207.03	-11.8928
75	2243.22	2199.68	2179.89	2225.49	2151	2199.86	-19.0657
75.5	2235.19	2192.78	2173.58	2217.09	2145.6	2192.85	-26.0733
76	2227.57	2185.8	2167.51	2208.98	2140.1	2185.99	-32.9289
76.5	2220.15	2178.92	2161.49	2201.18	2134.87	2179.32	-39.5985
77	2212.98	2172.3	2156.09	2193.61	2130.01	2173	-45.9232
77.5	2206.12	2166.05	2150.96	2186.56	2125.37	2167.01	-51.9087
78	2199.76	2159.98	2145.69	2179.73	2121.05	2161.24	-57.6794
78.5	2193.58	2154.46	2140.23	2172.97	2116.99	2155.65	-63.2749
79	2187.78	2149.19	2134.9	2166.39	2112.73	2150.2	-68.7225
79.5	2182.07	2143.87	2129.38	2159.98	2108.52	2144.76	-74.1575
80	2176.59	2138.57	2123.97	2153.72	2104.42	2139.45	-79.4672
80.5	2171.02	2133.25	2118.81	2147.7	2100.2	2134.2	-84.7243
81	2165.52	2127.77	2114.24	2141.89	2096.12	2129.11	-89.814
81.5	2160.11	2122.46	2109.98	2136.15	2092.49	2124.24	-94.6821
82	2154.88	2117.43	2105.92	2130.64	2088.87	2119.55	-99.3716
82.5	2149.69	2112.53	2101.69	2125.35	2085.2	2114.9	-104.025
83	2144.86	2107.81	2097.41	2120.04	2081.67	2110.36	-108.565
83.5	2140.11	2103.28	2092.81	2114.93	2077.85	2105.8	-113.124
84	2135.61	2098.5	2088.29	2110.07	2073.84	2101.26	-117.659
84.5	2131.18	2093.88	2083.96	2105.25	2069.71	2096.8	-122.125
85	2126.76	2089.43	2079.85	2100.47	2065.47	2092.4	-126.525
85.5	2122.24	2084.93	2075.81	2096.01	2061.02	2088	-130.92
86	2117.94	2080.64	2072.08	2091.57	2056.84	2083.81	-135.108
86.5	2113.53	2076.58	2068.33	2087.27	2052.74	2079.69	-139.23
87	2109.35	2072.51	2064.68	2083.05	2048.8	2075.68	-143.244
87.5	2105.17	2068.28	2060.95	2078.47	2044.97	2071.57	-147.351
88	2100.79	2064.07	2057.4	2073.69	2041.46	2067.48	-151.437
88.5	2096.02	2059.74	2053.66	2068.61	2037.85	2063.18	-155.743
89	2090.6	2055.16	2049.78	2063.28	2034.4	2058.64	-160.278
89.5	2084.87	2050.58	2045.83	2057.75	2030.94	2053.99	-164.928
90	2077.92	2045.51	2041.46	2052.34	2027.8	2049.01	-169.915

## Sheet: TL
Temperature	A6	A7	A8	A9	A10
20	2166.54	2262.38	2184.73	2142.5	2208.51	2192.93	-0.000461153
20.5	2164.26	2256	2181.83	2140.58	2205.79	2189.69	-3.24237
21	2161.97	2249.62	2178.92	2138.66	2203.07	2186.45	-6.48428
21.5	2159.69	2243.25	2176.02	2136.74	2200.35	2183.21	-9.72618
22	2157.4	2236.87	2173.11	2134.82	2197.62	2179.97	-12.9681
22.5	2155.12	2230.49	2170.21	2132.91	2194.9	2176.72	-16.21
23	2152.83	2224.11	2167.3	2130.99	2192.18	2173.48	-19.4519
23.5	2150.31	2218.3	2164.43	2129.08	2189.57	2170.34	-22.5952
24	2147.99	2212.89	2161.55	2127.43	2187.58	2167.49	-25.446
24.5	2145.74	2207.84	2159.03	2125.95	2185.73	2164.86	-28.0762
25	2143.47	2202.98	2156.78	2124.43	2183.78	2162.29	-30.647
25.5	2141.77	2198.52	2154.69	2122.94	2181.82	2159.95	-32.9874
26	2140.3	2194.31	2152.88	2121.4	2179.95	2157.77	-35.1651
26.5	2138.81	2190.27	2151.19	2119.98	2177.97	2155.64	-37.2895
27	2137.43	2186.52	2149.45	2118.44	2176.12	2153.59	-39.3425
27.5	2136.21	2182.81	2147.61	2117.09	2174.44	2151.63	-41.3017
28	2134.58	2179.01	2145.61	2115.61	2173.01	2149.56	-43.369
28.5	2132.94	2175.4	2143.41	2114.31	2171.6	2147.53	-45.4037
29	2131.12	2171.92	2141.12	2112.49	2170.02	2145.33	-47.5992
29.5	2129.08	2168.46	2138.87	2110.77	2168.5	2143.14	-49.7988
30	2126.92	2165.58	2136.8	2109.27	2166.94	2141.1	-51.8332
30.5	2124.96	2162.95	2134.94	2107.96	2165.36	2139.24	-53.697
31	2123	2160.18	2133.43	2106.52	2163.75	2137.38	-55.5579
31.5	2121.36	2157.55	2132.35	2105.63	2162.37	2135.85	-57.0821
32	2120.04	2155.19	2131.51	2104.84	2160.96	2134.51	-58.4263
32.5	2118.79	2152.68	2130.84	2103.76	2159.82	2133.18	-59.7563
33	2117.5	2150.35	2130.08	2102.67	2158.62	2131.84	-61.0921
33.5	2116.14	2148.51	2129.15	2101.86	2157.67	2130.67	-62.2683
34	2114.76	2146.9	2127.97	2100.95	2156.57	2129.43	-63.5059
34.5	2113.37	2145.33	2126.6	2100.11	2155.42	2128.17	-64.7685
35	2112.09	2143.88	2124.94	2099.57	2154.02	2126.9	-66.0352
35.5	2110.86	2142.47	2123.57	2099.15	2152.9	2125.79	-67.1419
36	2109.99	2140.98	2122.5	2098.6	2151.66	2124.75	-68.1888
36.5	2109.17	2139.37	2121.66	2098.06	2150.78	2123.81	-69.1255
37	2108.38	2137.62	2120.99	2097.48	2150.29	2122.95	-69.9825
37.5	2107.67	2135.96	2120.71	2096.78	2150.1	2122.24	-70.6897
38	2107.22	2134.46	2120.4	2096	2149.59	2121.53	-71.4
38.5	2106.76	2133.06	2119.89	2095.45	2149.32	2120.9	-72.0369
39	2106.21	2131.78	2119.24	2095.02	2148.87	2120.22	-72.7098
39.5	2105.72	2130.85	2118.83	2094.8	2147.94	2119.63	-73.3049
40	2105.15	2130.06	2118.26	2094.88	2146.91	2119.05	-73.8817
40.5	2104.59	2129.26	2117.74	2095.05	2146.16	2118.56	-74.3744
41	2103.99	2128.47	2117.54	2095.04	2145.15	2118.04	-74.8975
41.5	2103.72	2127.89	2117.6	2095.15	2144.46	2117.76	-75.1691
42	2103.62	2127.36	2117.43	2095.3	2144.23	2117.59	-75.3479
42.5	2103.43	2126.76	2117.36	2095.01	2143.93	2117.3	-75.6355
43	2103.08	2126.26	2117.36	2094.85	2143.64	2117.04	-75.8964
43.5	2102.78	2125.79	2117.28	2095.06	2143.84	2116.95	-75.9853
44	2102.49	2125.36	2117.23	2095.43	2143.78	2116.86	-76.0752
44.5	2102.12	2125.03	2117.47	2095.66	2143.76	2116.81	-76.1246
45	2102.14	2124.95	2117.9	2096.38	2144.16	2117.11	-75.8257
45.5	2102.5	2124.99	2118.44	2097.13	2144.62	2117.54	-75.3964
46	2102.85	2125.44	2119.08	2097.72	2144.85	2117.99	-74.9447
46.5	2103.2	2126.08	2119.82	2098.34	2145.58	2118.61	-74.329
47	2103.85	2126.71	2120.76	2099.27	2146.23	2119.36	-73.572
47.5	2104.61	2127.46	2121.9	2100.47	2146.8	2120.25	-72.686
48	2105.43	2128.25	2123.1	2102.04	2147.58	2121.28	-71.6525
48.5	2106.59	2128.84	2124.36	2103.86	2148.51	2122.43	-70.5029
49	2107.9	2129.59	2125.72	2105.75	2149.03	2123.6	-69.3354
49.5	2109.17	2130.58	2126.93	2107.75	2149.79	2124.85	-68.0882
50	2110.68	2131.63	2128.11	2109.73	2150.81	2126.19	-66.7424
50.5	2112.2	2132.92	2129.65	2111.79	2152.14	2127.74	-65.1939
51	2113.92	2134.72	2131.5	2114.16	2153.86	2129.63	-63.3021
51.5	2116.03	2136.61	2133.43	2116.69	2156.1	2131.77	-61.1615
52	2118.52	2138.78	2135.79	2119.38	2158.67	2134.23	-58.705
52.5	2121.05	2141.32	2138.46	2122.2	2161.48	2136.9	-56.0328
53	2124.31	2144.39	2141.33	2125.02	2164.41	2139.89	-53.0432
53.5	2128.01	2147.84	2144.55	2127.94	2167.64	2143.2	-49.7385
54	2132.04	2151.88	2148.5	2131.18	2171.24	2146.97	-45.964
54.5	2136.57	2156.45	2153.06	2134.88	2175.36	2151.26	-41.6704
55	2141.63	2161.75	2158.08	2138.9	2180.03	2156.08	-36.857
55.5	2147.16	2167.73	2163.63	2143.41	2185.14	2161.41	-31.5199
56	2153.09	2174.33	2169.77	2148.24	2190.72	2167.23	-25.7037
56.5	2159.55	2181.9	2176.33	2153.77	2196.95	2173.7	-19.2347
57	2166.76	2190.59	2183.42	2159.85	2204.11	2180.95	-11.9863
57.5	2175.12	2200.65	2191.85	2166.76	2212.12	2189.3	-3.63191
58	2184.17	2211.82	2201.58	2174.7	2221.44	2198.74	5.80783
58.5	2194.11	2224.65	2212.55	2183.58	2231.95	2209.37	16.4339
59	2204.85	2238.4	2224.59	2192.95	2243.41	2220.84	27.907
59.5	2215.64	2253.01	2237.35	2202.44	2254.72	2232.63	39.6974
60	2225.73	2267.48	2249.74	2211.92	2266.03	2244.18	51.2464
60.5	2234.79	2281.68	2261.54	2220.58	2276.7	2255.06	62.1216
61	2242.54	2294.47	2272.35	2228.36	2286.57	2264.86	71.9254
61.5	2248.48	2306.13	2281.93	2235.05	2295.31	2273.38	80.4455
62	2252.93	2315.82	2289.95	2240.68	2303.37	2280.55	87.6163
62.5	2255.87	2323.64	2296.55	2244.9	2310.02	2286.2	93.2626
63	2257.52	2329.4	2301.13	2248.06	2315.03	2290.23	97.2945
63.5	2257.83	2333.15	2303.63	2250.01	2318.06	2292.54	99.6036
64	2256.92	2334.6	2304.24	2250.63	2319.43	2293.16	100.229
64.5	2254.53	2334.31	2303.14	2250.11	2318.64	2292.15	99.2114
65	2250.88	2332.32	2300.25	2248.3	2316.09	2289.57	96.6346
65.5	2245.96	2328.52	2296.34	2245.24	2312.15	2285.64	92.7051
66	2240.04	2323.24	2291.39	2240.94	2307.06	2280.53	87.6004
66.5	2233.57	2316.81	2285.36	2235.7	2300.7	2274.43	81.4957
67	2226.89	2309.17	2278.49	2229.43	2293.89	2267.57	74.6407
67.5	2220.12	2300.6	2271.08	2222.9	2286.66	2260.27	67.3397
68	2213.68	2291.7	2262.92	2215.96	2278.96	2252.64	59.7089
68.5	2207.36	2282.73	2254.53	2208.99	2271	2244.92	51.9882
69	2200.93	2273.57	2246.01	2202.41	2262.89	2237.16	44.2294
69.5	2194.36	2264.35	2237.46	2196.25	2254.23	2229.33	36.3938
70	2187.62	2255.27	2229.07	2189.97	2245.37	2221.46	28.5247
70.5	2180.66	2246.24	2221.04	2183.94	2236.79	2213.73	20.8
71	2173.88	2237.17	2213.06	2177.92	2228.34	2206.07	13.1405
71.5	2167.49	2228.14	2205.25	2171.45	2220.13	2198.49	5.55734
72	2161.32	2219.27	2197.88	2164.86	2212.57	2191.18	-1.75403
72.5	2155.76	2210.54	2190.6	2158.48	2205.41	2184.16	-8.77633
73	2150.59	2202.03	2183.46	2152.17	2198.19	2177.29	-15.6477
73.5	2145.4	2193.75	2176.82	2146.08	2191.14	2170.64	-22.2958
74	2140.1	2185.86	2170.56	2140.27	2184.33	2164.22	-28.7092
74.5	2135	2178.31	2164.28	2134.65	2177.62	2157.97	-34.9624
75	2129.98	2170.8	2158.41	2128.96	2170.97	2151.82	-41.112
75.5	2124.96	2163.56	2152.61	2123.4	2164.67	2145.84	-47.0966
76	2120.18	2156.44	2146.58	2117.92	2158.49	2139.92	-53.0124
76.5	2115.59	2149.35	2140.54	2112.58	2152.38	2134.09	-58.8464
77	2111.09	2142.38	2134.54	2107.13	2146.1	2128.25	-64.6863
77.5	2106.27	2135.81	2128.23	2101.92	2139.86	2122.42	-70.5151
78	2101.35	2129.25	2122.06	2096.72	2133.59	2116.59	-76.3411
78.5	2096.46	2123.14	2116.28	2091.38	2127.59	2110.97	-81.9642
79	2091.61	2117.41	2110.61	2086.33	2121.92	2105.58	-87.3589
79.5	2086.99	2111.96	2104.99	2081.67	2116.51	2100.42	-92.5101
80	2082.72	2106.71	2099.62	2077	2111.64	2095.54	-97.3953
80.5	2079.01	2101.61	2094.5	2072.43	2107.05	2090.92	-102.014
81	2075.48	2096.22	2089.36	2068.17	2102.32	2086.31	-106.624
81.5	2072.22	2090.76	2084.39	2063.74	2097.47	2081.71	-111.22
82	2068.9	2085.27	2079.93	2059.11	2092.88	2077.22	-115.715
82.5	2065.83	2079.65	2075.71	2054.53	2087.94	2072.73	-120.202
83	2062.52	2074.26	2071.46	2050.24	2082.96	2068.29	-124.647
83.5	2058.94	2069.11	2067.42	2046.05	2078.26	2063.96	-128.979
84	2055.28	2064.05	2063.29	2042.13	2073.58	2059.67	-133.268
84.5	2051.66	2059.22	2058.79	2038.51	2068.72	2055.38	-137.555
85	2047.8	2054.72	2054.28	2035.18	2063.93	2051.18	-141.753
85.5	2044.11	2050.16	2049.89	2031.68	2059.25	2047.02	-145.916
86	2040.96	2045.72	2045.3	2028.34	2054.67	2043	-149.936
86.5	2037.65	2041.64	2041.11	2024.81	2050.35	2039.11	-153.822
87	2034.31	2037.46	2037.36	2021.15	2046.23	2035.3	-157.632
87.5	2030.94	2033.12	2033.6	2017.35	2042.44	2031.49	-161.444
88	2027.3	2028.87	2029.83	2013.48	2038.56	2027.61	-165.327
88.5	2023.3	2024.51	2026.21	2009.22	2034.48	2023.54	-169.39
89	2019.62	2019.9	2022.7	2004.82	2030.14	2019.44	-173.498
89.5	2015.76	2015.31	2018.88	2000.33	2025.71	2015.2	-177.736
90	2012.69	2010.72	2015.99	1995.37	2020.8	2011.11	-181.821

## Sheet: CON
Temperature	B9	B11	C1
20	2593.4	2465.81	2330.26	2463.16	0.000253462
20.5	2586.86	2461.3	2327.94	2458.7	-4.45657
21	2580.31	2456.78	2325.63	2454.24	-8.91339
21.5	2573.77	2452.27	2323.32	2449.79	-13.3702
22	2567.22	2447.75	2321.01	2445.33	-17.827
22.5	2560.68	2443.24	2318.7	2440.87	-22.2839
23	2554.14	2438.73	2316.38	2436.42	-26.7407
23.5	2546.95	2434.1	2314.17	2431.74	-31.4153
24	2539.81	2429.74	2312.3	2427.28	-35.8711
24.5	2532.69	2425.4	2310.71	2422.93	-40.2229
25	2525.48	2421.48	2309.34	2418.77	-44.3892
25.5	2518.96	2417.53	2308.08	2414.86	-48.3002
26	2512.73	2413.71	2307.3	2411.24	-51.9127
26.5	2506.4	2409.81	2306.81	2407.67	-55.4845
27	2500.21	2406.33	2306.29	2404.28	-58.8809
27.5	2494.51	2402.71	2305.93	2401.05	-62.1072
28	2488.68	2399.18	2305.4	2397.75	-65.4046
28.5	2483.03	2395.87	2304.61	2394.5	-68.6545
29	2477.85	2392.89	2303.53	2391.43	-71.731
29.5	2472.81	2390.01	2302.44	2388.42	-74.736
30	2467.81	2387.26	2301.27	2385.45	-77.7101
30.5	2462.92	2384.82	2300.36	2382.7	-80.4582
31	2458.33	2382.4	2299.42	2380.05	-83.1053
31.5	2453.85	2379.86	2298.93	2377.55	-85.6093
32	2449.78	2377.26	2298.66	2375.23	-87.925
32.5	2445.66	2375.01	2298.45	2373.04	-90.1143
33	2441.76	2372.8	2298.51	2371.02	-92.1325
33.5	2437.93	2370.96	2299.1	2369.33	-93.8281
34	2434.3	2369.34	2299.57	2367.74	-95.4178
34.5	2430.59	2367.88	2300.16	2366.21	-96.9462
35	2427.38	2366.32	2301.05	2364.92	-98.238
35.5	2424.41	2364.79	2302.14	2363.78	-99.3772
36	2421.85	2363.18	2302.86	2362.63	-100.527
36.5	2419.27	2361.81	2303.88	2361.65	-101.503
37	2417.28	2360.78	2305.21	2361.09	-102.068
37.5	2415.5	2359.92	2306.34	2360.58	-102.572
38	2413.96	2359.51	2307.23	2360.24	-102.921
38.5	2412.22	2359.27	2308.68	2360.06	-103.096
39	2410.77	2358.88	2310.11	2359.92	-103.236
39.5	2409.12	2358.42	2311.34	2359.63	-103.53
40	2407.49	2358.17	2313.09	2359.58	-103.573
40.5	2405.98	2357.64	2315.16	2359.59	-103.562
41	2404.84	2357.09	2317.18	2359.7	-103.454
41.5	2403.75	2356.9	2319.19	2359.95	-103.21
42	2402.98	2356.81	2321.35	2360.38	-102.775
42.5	2402.03	2356.81	2323.56	2360.8	-102.356
43	2401.3	2356.8	2325.9	2361.33	-101.823
43.5	2400.85	2356.79	2328.43	2362.02	-101.132
44	2400.73	2356.58	2331.64	2362.99	-100.17
44.5	2400.55	2356.26	2335.23	2364.01	-99.1416
45	2401.14	2355.59	2338.89	2365.21	-97.9492
45.5	2401.81	2355.28	2342.96	2366.69	-96.4698
46	2402.55	2355.18	2347.38	2368.37	-94.7864
46.5	2403.82	2355.71	2351.97	2370.5	-92.6575
47	2405.95	2356.71	2357.04	2373.24	-89.9198
47.5	2408.69	2358.67	2363.06	2376.81	-86.3471
48	2412.2	2361.02	2369.89	2381.03	-82.1213
48.5	2416.72	2363.96	2377.46	2386.05	-77.1082
49	2421.83	2367.01	2385.89	2391.57	-71.5824
49.5	2427.55	2370.55	2395.46	2397.86	-65.3005
50	2433.59	2374.28	2405.71	2404.53	-58.6301
50.5	2440.77	2378.75	2416.77	2412.1	-51.0599
51	2448.79	2384.11	2428.99	2420.63	-42.5255
51.5	2457.89	2390.49	2442.53	2430.3	-32.8517
52	2468.29	2397.84	2457.01	2441.04	-22.112
52.5	2480.4	2406.51	2472.81	2453.24	-9.91538
53	2493.44	2415.92	2489.72	2466.36	3.20427
53.5	2507.55	2426.17	2507.87	2480.53	17.3713
54	2522.65	2437.03	2526.58	2495.42	32.2637
54.5	2538.41	2448.45	2545.95	2510.93	47.7788
55	2554.4	2459.92	2565.52	2526.61	63.4531
55.5	2570.61	2471.61	2584.88	2542.37	79.2138
56	2586.29	2482.75	2603.23	2557.43	94.2716
56.5	2600.95	2493.48	2620.39	2571.61	108.452
57	2613.95	2502.86	2635.56	2584.12	120.968
57.5	2624.67	2510.57	2648.19	2594.48	131.324
58	2632.34	2516.02	2657.96	2602.1	138.947
58.5	2637.38	2519.03	2664.49	2606.97	143.809
59	2639.28	2518.98	2667.45	2608.57	145.411
59.5	2638.22	2516.35	2666.99	2607.18	144.028
60	2634.42	2511.38	2663.51	2603.1	139.949
60.5	2628.57	2504.47	2657.38	2596.81	133.651
61	2620.39	2495.95	2649.05	2588.46	125.305
61.5	2610.51	2486.4	2639.2	2578.7	115.546
62	2599.19	2476.04	2628.1	2567.78	104.62
62.5	2586.99	2465.06	2615.88	2555.98	92.8216
63	2574.14	2453.62	2602.74	2543.5	80.345
63.5	2561.16	2441.79	2589.03	2530.66	67.5047
64	2548.04	2429.62	2574.83	2517.5	54.3429
64.5	2534.82	2417.42	2560.54	2504.26	41.1077
65	2521.6	2404.9	2546.1	2490.87	27.71
65.5	2508.19	2391.87	2531.75	2477.27	14.1176
66	2494.08	2378.84	2517.43	2463.45	0.294192
66.5	2479.94	2365.82	2502.95	2449.57	-13.5856
67	2465.9	2352.25	2488.44	2435.53	-27.6285
67.5	2451.79	2338.78	2474.25	2421.6	-41.5512
68	2437.6	2325.66	2460.16	2407.81	-55.3483
68.5	2424.17	2312.41	2446.22	2394.27	-68.8905
69	2410.89	2299.13	2432.56	2380.86	-82.2952
69.5	2397.69	2286.17	2419.18	2367.68	-95.4748
70	2384.75	2273.28	2405.8	2354.61	-108.547
70.5	2372.01	2260.43	2392.52	2341.65	-121.501
71	2359.51	2247.77	2379.36	2328.88	-134.276
71.5	2347.05	2235.24	2366.62	2316.31	-146.85
72	2334.87	2222.88	2353.76	2303.84	-159.319
72.5	2322.58	2210.66	2341.05	2291.43	-171.723
73	2310.64	2198.68	2328.44	2279.25	-183.904
73.5	2298.27	2187.08	2315.94	2267.1	-196.058
74	2285.98	2175.92	2303.35	2255.08	-208.071
74.5	2273.58	2165.49	2291.25	2243.44	-219.717
75	2261.3	2155.67	2279.3	2232.09	-231.063
75.5	2248.83	2146.74	2267.74	2221.1	-242.053
76	2236.68	2138.34	2256.4	2210.47	-252.681
76.5	2224.71	2130.34	2245.4	2200.15	-263.004
77	2212.99	2122.4	2234.56	2189.99	-273.169
77.5	2201.83	2114.61	2224.26	2180.23	-282.924
78	2191.08	2106.42	2214.25	2170.58	-292.574
78.5	2180.62	2098.44	2204.72	2161.26	-301.899
79	2170.61	2090.91	2195.29	2152.27	-310.886
79.5	2161.05	2083.74	2185.89	2143.56	-319.597
80	2151.57	2076.95	2176.56	2135.03	-328.128
80.5	2142.53	2070.89	2167.3	2126.91	-336.25
81	2133.89	2064.98	2158.17	2119.01	-344.142
81.5	2125.28	2059.02	2149.38	2111.23	-351.929
82	2116.57	2053.23	2140.96	2103.59	-359.569
82.5	2108.12	2047.42	2132.51	2096.02	-367.139
83	2099.7	2041.59	2124.39	2088.56	-374.598
83.5	2091.35	2036.13	2116.4	2081.29	-381.864
84	2083.52	2031.02	2108.73	2074.42	-388.735
84.5	2076.3	2026.13	2101.49	2067.97	-395.183
85	2069.34	2021.5	2094.83	2061.89	-401.269
85.5	2062.57	2016.72	2088.41	2055.9	-407.256
86	2056.11	2011.59	2082.22	2049.97	-413.181
86.5	2049.56	2006.37	2076.25	2044.06	-419.097
87	2043.11	2001.18	2070.2	2038.16	-424.995
87.5	2036.63	1996.55	2064.08	2032.42	-430.734
88	2030.52	1992.53	2057.95	2027	-436.157
88.5	2024.64	1989.31	2051.78	2021.91	-441.244
89	2019.27	1985.82	2045.41	2016.84	-446.32
89.5	2013.98	1982.84	2039.05	2011.96	-451.197
90	2009.51	1978.04	2032.5	2006.68	-456.472
