# Supplementary material for: The aroma of TEMED as an activation and stabilizing signal for the antibacterial enzyme HEWL
Source: PLoS One. 2020 May 19;15(5):e0232953. doi: 10.1371/journal.pone.0232953 (PMC7236982; doi:10.1371/journal.pone.0232953)
Supplement: S1 Data — (ZIP) [file pone.0232953.s010.zip › Raw_data_related_to_TEMED_paper_PLOS_ONE/Raw data of CD experiments.xlsx]

## Sheet: NO TREAT
wavelength	4hnum1	4hnum2		4hnum3	4hnum3	4h	4h	4h	5h num 1	5h	5h num 2	5h	5h		6hnum1	6hnum2		6hnum3		6h	6h	6h			8hnum1	8hnum2		8hnum3		7.5h	7.5h	8h	24hnum1	24h	24h	24hnum2		24hnum3		24h	24h		Not-heated
260	72.093	919.36	0	900.9	0	0.00078	-0.05445	-0.0134175	525.11	0	-661.88	0	0		816.67	1254.7	0	678.5	0	-0.0099	0.00425	-0.0014125			537.1	-109.42	-0.02	787.07	0	0.00414	-0.00397	-0.0049575	909.82	665.58	0	556.96	0	512.83	0	0.00802	0.002005		0.006565
259	64.116	981.07	61.71	947.09	46.19	48.6829	157.581	78.541	476.29	-48.82	-526.3	135.58	43.38		922.87	1331.2	76.5	906.74	228.24	95.8893	289.648	172.569			656.19	41.504	150.904	815.95	28.88	42.3841	63.593	71.4403	925.52	740.95	75.37	615.64	58.68	566.39	53.56	144.721	83.0828		49.9445
258	235.43	1081.5	162.14	993.05	92.15	-135.302	117.062	59.0126	670.02	144.91	-437.01	224.87	184.89		927.02	1367.6	112.9	929.91	251.41	12.0598	24.5937	100.241			674.64	83.969	193.369	749.06	-38.01	-32.6934	-97.4379	6.30693	1074.9	966.83	301.25	619.16	62.2	728.17	215.34	173.14	187.982		157.615
257	494.81	1017.3	97.94	848.71	-52.19	-104.488	-14.4032	-18.2852	684.11	159	-374.91	286.97	222.985		951.43	1328.3	73.6	976.29	297.79	32.4631	138.524	135.594			693.67	156.05	265.45	1003	215.93	127.671	-129.291	119.94	1030.3	818.03	152.45	702.7	145.74	709.86	197.03	72.7447	141.991		80.3554
256	136.98	973.13	53.77	808.83	-92.07	-6.09996	-32.845	-19.3112	474.4	-50.71	-419.02	242.86	96.075		986.15	1349.6	94.9	796.12	117.62	131.199	108.074	112.948			517.12	-90.279	19.121	810.55	23.48	25.361	-236.345	-42.0957	1023.1	622.02	-43.56	619.7	62.74	661.67	148.84	112.303	70.0806		171.48
255	281.14	1013.8	94.44	938.82	37.92	-326.364	10.4263	-45.8943	669.28	144.17	-501.61	160.27	152.22		956.87	1462.5	207.8	854.46	175.96	14.4785	-124.786	68.3631			744.98	-88.892	20.508	662.87	-124.2	-50.143	-258.376	-103.053	1082.6	891.06	225.48	620.43	63.47	776.88	264.05	164.171	179.293		31.9719
254	280.98	1124.6	205.24	1023.1	122.2	-98.4411	1.54259	57.6354	786.29	261.18	-561.99	99.89	180.535		995.47	1455.7	201	1005.4	326.9	57.0753	-44.7708	135.051			760.85	96.046	205.446	968.09	181.02	-18.2439	-136.035	58.0468	1187.4	707.05	41.47	601.64	44.68	770.34	257.51	120.248	115.977		322.107
253	204.02	1068.2	148.84	1083.6	182.7	-110.511	-127.992	23.2592	658.41	133.3	-670.64	-8.76	62.27		959.96	1352	97.3	1002	323.5	7.13748	-161.034	66.7258			562.15	-73.969	35.431	683.87	-103.2	19.423	-239.267	-71.9033	1000.6	805.67	140.09	520.22	-36.74	732.64	219.81	112.194	108.839		57.1384
252	191.39	1088.4	169.04	960.81	59.91	-147.96	-161.411	-20.1053	494.21	-30.9	-532.44	129.44	49.27		1210.8	1297.6	42.9	852.93	174.43	109.316	-60.1817	66.616			634.14	108.04	217.44	847.02	59.95	22.795	-315.066	-3.72021	1076.3	574.2	-91.38	518.62	-38.34	658.74	145.91	142.907	39.7743		310.483
251	86.085	974.74	55.38	774.78	-126.12	-301.387	-132.892	-126.255	439.3	-85.81	-709.36	-47.48	-66.645		750.76	1311.2	56.5	757.53	79.03	-46.4751	-176.406	-21.8379			474.88	-214.95	-105.55	603.67	-183.4	-17.0114	-387.291	-173.313	965.15	569.79	-95.79	481.82	-75.14	669.93	157.1	90.9924	19.2906		174.359
250	150.47	1038.6	119.24	1000.3	99.4	-319.34	-561.039	-165.435	312.72	-212.39	-721.85	-59.97	-136.18		735.08	1238.9	-15.8	1017.5	339	-149.777	-404.306	-57.7208			606.05	-95.116	14.284	601.71	-185.36	-263.694	-596.136	-257.726	985.13	582.36	-83.22	512.77	-44.19	506.66	-6.17	-99.4416	-58.2554		-31.4507
249	202.93	1106.3	186.94	1049.3	148.4	-437.162	-546.527	-162.087	528.49	3.38	-707.29	-45.41	-21.015		1011.9	1372	117.3	887.13	208.63	-244.498	-488.437	-101.751			730.13	-36	73.4	760.34	-26.73	-257.895	-777.508	-247.183	1146.6	758.84	93.26	606.63	49.67	668.13	155.3	-138.713	39.8793		-49.3927
248	208.72	985.61	66.25	966.43	65.53	-635.666	-651.264	-288.787	465.5	-59.61	-631.84	30.04	-14.785		1003.7	1199.1	-55.6	1020.7	342.2	-319.088	-623.833	-164.08			602.84	9.6744	119.074	714.27	-72.8	-353.484	-907.818	-303.757	1228	498.53	-167.05	468.43	-88.53	578.67	65.84	-230.295	-105.009		90.2508
247	-84.279	880.32	-39.04	758.24	-142.66	-487.573	-593.682	-315.739	266.95	-258.16	-901.86	-239.98	-249.07		708.61	1147.5	-107.2	654.93	-23.57	-317.948	-684.12	-283.209			403.75	-272.05	-162.65	355.55	-431.52	-348.841	-1046.51	-497.38	835.57	335.12	-330.46	324.01	-232.95	214.98	-297.85	-270.628	-282.972		-25.8499
246	-214.84	726.58	-192.78	566.57	-334.33	-453.108	-766.093	-436.578	-76.225	-601.335	-1152.3	-490.42	-545.878		667.74	888.82	-365.88	658.38	-20.12	-153.304	-738.763	-319.517			158.55	-379.97	-270.57	280.67	-506.4	-168.089	-1157.89	-525.736	943.33	144.74	-520.84	-8.1937	-565.154	208.62	-304.21	-201.325	-397.882		-231.586
245	-402.51	546.84	-372.52	384.82	-516.08	-909.247	-1031.26	-707.278	-50.24	-575.35	-1239	-577.12	-576.235		504.27	834.23	-420.47	421.9	-256.6	-565.708	-988.236	-557.753			127.96	-391.67	-282.27	72.302	-714.768	-407.562	-1585.71	-747.577	830.78	87.023	-578.557	114.6	-442.36	2.9534	-509.877	-415.325	-486.53		-307.966
244	-284.58	668.01	-251.35	574.35	-326.55	-1236.19	-1662.22	-869.077	-86.768	-611.878	-1317.9	-656.02	-633.949		580.98	864.55	-390.15	360.94	-317.56	-700.599	-1850.82	-814.783			170.22	-477.93	-368.53	171.6	-615.47	-796.251	-1886.55	-916.699	1013.4	-62.977	-728.557	-1.2869	-558.247	103.29	-409.54	-739.984	-609.082		-531.687
243	-640.61	434.59	-484.77	440.64	-460.26	-1203.67	-1393.44	-885.536	-495.99	-1021.1	-1417.9	-756.02	-888.56		387.17	710.48	-544.22	149.87	-528.63	-660.979	-1762.01	-873.96			-116.24	-686.59	-577.19	-71.465	-858.535	-708.058	-2098.06	-1060.46	890.91	-409.29	-1074.87	-156.14	-713.1	-240.6	-753.43	-871.767	-853.292		-397.862
242	-801.81	439.26	-480.1	390.87	-510.03	-1673.71	-2106.97	-1192.7	-657.05	-1182.16	-1782.2	-1120.32	-1151.24		407.16	760.5	-494.2	65.915	-612.585	-1113.97	-2344.77	-1141.38			-71.581	-576.99	-467.59	-124.84	-911.91	-1004.15	-2937.37	-1330.25	827.51	-379.29	-1044.87	-304.14	-861.1	-262.46	-775.29	-1418.69	-1024.99		-794.741
241	-854.12	195.08	-724.28	63.031	-837.869	-1539.93	-2125.53	-1306.9	-863.05	-1388.16	-1816.8	-1154.92	-1271.54		63.457	377.35	-877.35	-28.535	-707.035	-1066.13	-2610.74	-1315.31			-166.84	-907.68	-798.28	-455.43	-1242.5	-1098.66	-3151.64	-1572.77	732.77	-821.95	-1487.53	-515.52	-1072.48	-730.46	-1243.29	-1224.94	-1257.06		-866.73
240	-1112.8	-81.666	-1001.03	-142.62	-1043.52	-1654.26	-2626.1	-1581.23	-1351.2	-1876.31	-2359.5	-1697.62	-1786.96		-280.08	-80.108	-1334.81	-316.71	-995.21	-1001.16	-2943.52	-1568.67			-742.61	-1138.2	-1028.8	-620.08	-1407.15	-1140.12	-3362.92	-1734.75	998.92	-951.6	-1617.18	-671.34	-1228.3	-841.4	-1354.23	-1384.4	-1396.03		-1030.05
239	-1503.4	-374.66	-1294.02	-502.36	-1403.26	-2232.4	-3356.85	-2071.63	-1641.9	-2167.01	-2777.9	-2116.02	-2141.52		-519.87	-221.77	-1476.47	-531.99	-1210.49	-1438.1	-3912.24	-2009.33			-1062.5	-1545.8	-1436.4	-899.12	-1686.19	-1620.24	-4372.19	-2278.75	636.46	-1600.2	-2265.78	-1071.1	-1628.06	-1317.3	-1830.13	-2110.33	-1958.58		-1455.07
238	-1532.8	-670.26	-1589.62	-810.56	-1711.46	-2869.03	-3967.71	-2534.46	-1919.8	-2444.91	-3257.1	-2595.22	-2520.06		-692.47	-567.81	-1822.51	-841	-1519.5	-1930.4	-4640.14	-2478.14			-1202.2	-1795.1	-1685.7	-1368.8	-2155.87	-2333.09	-5143.79	-2829.61	656.25	-1909.8	-2575.38	-1225.8	-1782.76	-1463.6	-1976.43	-2404.59	-2184.79		-1934.05
237	-2338.9	-1283.8	-2203.16	-1161	-2061.9	-3317.19	-4726.55	-3077.2	-2838	-3363.11	-3669	-3007.12	-3185.11		-1208.8	-800.86	-2055.56	-1313.7	-1992.2	-2195.05	-5529.1	-2942.98			-1813.4	-2414.5	-2305.1	-1858.1	-2645.17	-2333.58	-5750.62	-3258.62	409.46	-2404.6	-3070.18	-1744.2	-2301.16	-2244.3	-2757.13	-2729.22	-2714.42		-2362.49
236	-2988.2	-1879.8	-2799.16	-1898.7	-2799.6	-3813.42	-5817.99	-3807.54	-3634	-4159.11	-4609.7	-3947.82	-4053.46		-1861.3	-1499.3	-2754	-2026.7	-2705.2	-2449.76	-6628.11	-3634.27			-2413.3	-2870.6	-2761.2	-2337.3	-3124.37	-2794.43	-6464.75	-3786.19	-132.67	-3329.8	-3995.38	-2312.2	-2869.16	-2780.8	-3293.63	-3086.16	-3311.08		-3170.69
235	-3258.2	-2249.9	-3169.26	-2229.8	-3130.7	-4607.32	-6907.23	-4453.63	-4224.2	-4749.31	-4954.8	-4292.92	-4521.11		-2467.2	-2029.7	-3284.4	-2607.6	-3286.1	-2995.42	-7675.45	-4310.34			-2788.8	-3389.5	-3280.1	-2890.7	-3677.77	-3241.62	-7686.3	-4471.45	-241.33	-3997.3	-4662.88	-2764.2	-3321.16	-3240	-3752.83	-3654.4	-3847.82		-3859.32
234	-3896	-3229.3	-4148.66	-2756.6	-3657.5	-5325.05	-8283.98	-5353.8	-5072.6	-5597.71	-5839.4	-5177.52	-5387.61		-3132.8	-2719.1	-3973.8	-3217.3	-3895.8	-3690.51	-9239.4	-5199.88			-3437.6	-3851.2	-3741.8	-3686.9	-4473.97	-4097.39	-8851.35	-5291.13	-645.05	-4695.2	-5360.78	-3291.6	-3848.56	-3856.5	-4369.33	-4379.57	-4489.56		-4636.31
233	-4831.6	-3733.4	-4652.76	-3586.9	-4487.8	-5920.54	-9544.44	-6151.39	-5838.7	-6363.81	-6707.2	-6045.32	-6204.56		-3862.1	-3279.7	-4534.4	-3785.6	-4464.1	-4300.96	-10735.5	-6008.73			-4051	-4548.2	-4438.8	-4496.9	-5283.97	-4786.95	-10184.4	-6173.54	-1221.4	-5604	-6269.58	-3922.6	-4479.56	-4700	-5212.83	-5099.22	-5265.3		-5407.57
232	-5736.6	-4796.2	-5715.56	-4614.3	-5515.2	-6980.94	-10892.7	-7276.1	-6782.8	-7307.91	-7980.3	-7318.42	-7313.16		-4692.2	-4358.1	-5612.8	-4579.6	-5258.1	-4665.93	-12387.3	-6981.03			-5053.3	-5560	-5450.6	-5111	-5898.07	-5318.83	-11282.5	-6987.49	-2300.2	-6993.3	-7658.88	-4769.5	-5326.46	-5759.7	-6272.53	-5391.5	-6162.34		-6196.29
231	-6317.5	-5311.4	-6230.76	-5108.3	-6009.2	-8092.39	-11922.8	-8063.78	-7775.9	-8301.01	-8592.1	-7930.22	-8115.61		-5409.2	-4929.2	-6183.9	-5647	-6325.5	-5509.5	-14083.4	-8025.57			-5590.3	-6311.2	-6201.8	-6257.1	-7044.17	-6300.81	-12722.1	-8067.21	-2728.1	-8164	-8829.58	-5458.9	-6015.86	-6634.2	-7147.03	-6414.82	-7101.82		-7184.9
230	-7139.1	-5905.7	-6825.06	-5920.8	-6821.7	-9142.35	-12960.5	-8937.4	-8673.9	-9199.01	-9580.3	-8918.42	-9058.72		-6046.1	-5577.1	-6831.8	-6548.4	-7226.9	-6615.44	-15462.9	-9034.26			-6348.6	-6969.9	-6860.5	-7160.2	-7947.27	-6996.13	-14215.7	-9004.89	-3969.9	-9506.6	-10172.2	-6369.4	-6926.36	-7702.4	-8215.23	-6908.55	-8055.58		-7751.28
229	-7473.4	-6741.9	-7661.26	-6323	-7223.9	-10252.8	-13633.3	-9692.81	-9699.1	-10224.2	-10289	-9627.12	-9925.67		-6621.8	-6479.4	-7734.1	-7589.5	-8268	-6973.3	-16736.6	-9928.01			-7241.7	-7930.5	-7821.1	-8198.1	-8985.17	-7885.05	-15713.5	-10101.2	-5001.7	-11237	-11902.6	-7535.5	-8092.46	-9085.1	-9597.93	-7673.54	-9316.63		-8350.17
228	-7877.3	-7157	-8076.36	-7465.1	-8366	-11891.1	-14120.9	-10613.6	-10311	-10836.1	-11160	-10498.1	-10667.1		-6714	-6979.2	-8233.9	-8614.7	-9293.2	-8415.12	-18224.5	-11041.7			-7579.9	-8862.9	-8753.5	-9593.4	-10380.5	-9044.59	-17295.7	-11368.6	-6314.8	-13071	-13736.6	-8639.1	-9196.06	-10516	-11028.8	-8664.53	-10656.5		-8717.97
227	-8173.7	-7459.8	-8379.16	-7722.1	-8623	-12975.4	-14010.6	-10997	-10905	-11430.1	-11754	-11092.1	-11261.1		-7136.8	-7148.4	-8403.1	-9774.6	-10453.1	-8931.77	-19382.6	-11792.6			-7787.3	-9225.9	-9116.5	-10678	-11465.1	-9665.76	-18419.7	-12166.8	-7253.6	-14819	-15484.6	-9615.4	-10172.4	-12028	-12540.8	-9288.02	-11871.4		-8863.45
226	-8380.8	-7614.8	-8534.16	-8613.9	-9514.8	-14949.8	-14518.4	-11879.3	-11293	-11818.1	-12281	-11619.1	-11718.6		-7594.6	-7682.3	-8937	-11033	-11711.5	-10727.2	-20900.4	-13069			-8285.7	-10033	-9923.6	-11932	-12719.1	-11238.4	-20611.1	-13623	-8814.7	-16313	-16978.6	-10942	-11499	-13302	-13814.8	-10464.4	-13189.2		-9173.82
225	-8543.8	-7940.2	-8859.56	-9478.3	-10379.2	-16671.5	-15227.2	-12784.4	-12568	-13093.1	-13059	-12397.1	-12745.1		-7623.4	-8317.3	-9572	-12052	-12730.5	-11717	-22342.8	-14090.6			-8530.8	-10906	-10796.6	-13409	-14196.1	-12161.8	-22192.1	-14836.6	-10232	-18353	-19018.6	-12307	-12864	-14815	-15327.8	-11601.5	-14703		-9355.04
224	-8730.5	-8306.2	-9225.56	-9880.4	-10781.3	-17990.4	-14756.6	-13188.5	-12998	-13523.1	-13745	-13083.1	-13303.1		-7911.2	-8685.3	-9940	-13169	-13847.5	-12489.4	-23789.4	-15016.6			-9128.7	-11570	-11460.6	-14773	-15560.1	-13071.4	-23591.5	-15920.9	-11626	-20167	-20832.6	-13388	-13945	-16393	-16905.8	-12291.6	-15993.7		-9396.36
223	-9000.7	-8664.4	-9583.76	-10923	-11823.9	-19717.9	-15247.1	-14093.2	-13621	-14146.1	-14553	-13891.1	-14018.6		-8296.3	-9367	-10621.7	-14484	-15162.5	-13277.7	-24961.4	-16005.8			-9452.1	-12404	-12294.6	-15849	-16636.1	-13716.7	-25065.4	-16928.2	-13330	-21820	-22485.6	-14484	-15041	-18004	-18516.8	-13198.7	-17310.5		-9495.51
222	-9427.7	-8676.1	-9595.46	-11496	-12396.9	-21360.2	-15843.8	-14799.1	-13993	-14518.1	-14809	-14147.1	-14332.6		-8200.6	-9738.4	-10993.1	-15722	-16400.5	-14731.1	-26511.9	-17159.2			-9844.8	-13204	-13094.6	-17451	-18238.1	-15343.3	-26689.3	-18341.3	-14613	-23397	-24062.6	-15810	-16367	-19603	-20115.8	-14797.5	-18835.7		-10081.1
221	-9952.1	-9686.9	-10606.3	-12371	-13271.9	-23001.7	-16084	-15741	-14950	-15475.1	-15389	-14727.1	-15101.1		-8852.9	-10377	-11631.7	-16998	-17676.5	-15591.4	-28244.1	-18285.9			-10245	-14141	-14031.6	-18756	-19543.1	-15706.8	-28443	-19431.1	-15948	-24969	-25634.6	-17079	-17636	-21675	-22187.8	-15724.4	-20295.7		-10176.8
220	-9746.2	-9225	-10144.4	-12371	-13271.9	-24774.1	-16148.1	-16084.6	-15104	-15629.1	-15975	-15313.1	-15471.1		-8826.8	-10368	-11622.7	-17497	-18175.5	-16372.6	-28758.2	-18732.2			-10345	-14108	-13998.6	-19591	-20378.1	-16700.5	-29458.7	-20134	-16577	-25612	-26277.6	-17354	-17911	-22224	-22736.8	-16462.4	-20846.9		-10320.9
219	-9982.1	-9675.3	-10594.7	-13003	-13903.9	-25370.2	-16572.8	-16610.4	-15624	-16149.1	-16567	-15905.1	-16027.1		-9428.7	-10912	-12166.7	-18607	-19285.5	-17156.7	-30400.6	-19752.4			-10933	-14800	-14690.6	-20667	-21454.1	-17316.7	-31548.8	-21252.6	-17934	-26653	-27318.6	-18715	-19272	-23855	-24367.8	-17448.8	-22101.8		-10662.2
218	-10358	-9809.8	-10729.2	-13911	-14811.9	-26004	-16785	-17082.5	-16172	-16697.1	-16733	-16071.1	-16384.1		-9457.1	-11331	-12585.7	-19508	-20186.5	-17197.4	-32037.3	-20501.7			-11205	-15480	-15370.6	-21512	-22299.1	-17690.1	-31223.3	-21645.8	-18881	-27485	-28150.6	-19258	-19815	-24722	-25234.8	-17956.1	-22789.1		-10723.1
217	-9971.6	-10069	-10988.4	-13486	-14386.9	-25963	-16357.6	-16924	-16141	-16666.1	-16903	-16241.1	-16453.6		-9607	-11611	-12865.7	-19740	-20418.5	-16806.8	-31974.1	-20516.3			-10975	-15027	-14917.6	-21759	-22546.1	-17620	-31730.9	-21703.6	-18615	-28017	-28682.6	-19107	-19664	-24707	-25219.8	-18009.4	-22893.9		-10662.8
216	-10706	-10392	-11311.4	-13949	-14849.9	-26032.3	-16881.1	-17268.7	-16372	-16897.1	-17234	-16572.1	-16734.6		-9632.2	-11464	-12718.7	-19687	-20365.5	-17025	-32148	-20564.3			-11634	-15897	-15787.6	-22083	-22870.1	-17495.8	-32508.8	-22165.6	-19018	-27634	-28299.6	-19011	-19568	-25182	-25694.8	-17985.6	-22887		-10994.6
215	-11037	-10422	-11341.4	-13749	-14649.9	-24813.7	-16282.5	-16771.9	-16149	-16674.1	-17022	-16360.1	-16517.1		-9756.7	-11467	-12721.7	-19152	-19830.5	-16315.7	-32306.3	-20293.5			-11465	-15072	-14962.6	-21292	-22079.1	-16979.9	-31422	-21360.9	-18813	-27115	-27780.6	-18327	-18884	-24583	-25095.8	-17592.5	-22338.2		-11171.2
214	-11417	-10426	-11345.4	-13226	-14126.9	-23415.6	-15991.4	-16219.8	-15841	-16366.1	-17045	-16383.1	-16374.6		-9975	-11228	-12482.7	-18276	-18954.5	-15064.8	-32530.4	-19758.1			-11840	-14830	-14720.6	-20372	-21159.1	-15510.7	-32270.7	-20915.3	-17966	-25860	-26525.6	-17002	-17559	-23074	-23586.8	-16228.7	-20975		-11390.3
213	-11269	-10199	-11118.4	-12556	-13456.9	-21463.8	-15752.2	-15447.8	-15719	-16244.1	-17009	-16347.1	-16295.6		-10157	-10679	-11933.7	-17198	-17876.5	-13726.6	-31270.8	-18701.9			-12018	-13710	-13600.6	-18933	-19720.1	-14303.4	-31080.2	-19676.1	-16555	-23892	-24557.6	-16250	-16807	-21767	-22279.8	-14937.7	-19645.5		-11482.2
212	-11826	-10458	-11377.4	-11697	-12597.9	-18360.4	-15426.6	-14440.6	-14953	-15478.1	-16520	-15858.1	-15668.1		-10360	-11033	-12287.7	-15120	-15798.5	-11132	-30697.4	-17478.9			-11904	-12645	-12535.6	-16852	-17639.1	-11918.6	-30222.8	-18079	-15042	-22150	-22815.6	-14611	-15168	-19243	-19755.8	-12558.1	-17574.4		-11955.4
211	-12089	-10997	-11916.4	-10710	-11610.9	-15067.9	-14695.5	-13322.7	-14371	-14896.1	-16035	-15373.1	-15134.6		-10918	-10746	-12000.7	-13428	-14106.5	-9347.46	-28935.9	-16097.6			-12120	-11597	-11487.6	-14881	-15668.1	-9652.93	-28912.7	-16430.3	-12911	-19771	-20436.6	-12924	-13481	-16660	-17172.8	-10766.7	-15464.3		-12608.9
210	-13084	-11152	-12071.4	-10193	-11093.9	-11541.7	-14005.7	-12178.1	-14217	-14742.1	-15968	-15306.1	-15024.1		-11633	-10051	-11305.7	-11435	-12113.5	-7082.66	-27705.9	-14551.9			-13178	-10975	-10865.6	-12378	-13165.1	-6820.96	-26596.8	-14362.1	-10277	-16668	-17333.6	-10511	-11068	-14030	-14542.8	-7813.95	-12689.6		-13172.1
209.001	-13453	-11121	-12040.4	-8849.6	-9750.5	-6680.54	-13082.3	-10388.4	-13063	-13588.1	-15583	-14921.1	-14254.6		-11621	-9689.8	-10944.5	-8243.2	-8921.7	-3523.37	-26929.2	-12579.7			-13297	-9261	-9151.6	-9492.4	-10279.5	-4372.01	-25423.6	-12306.7	-6769.6	-12566	-13231.6	-7941.8	-8498.76	-10045	-10557.8	-4693.39	-9245.39		-14161.9
208.001	-13262	-10778	-11697.4	-7070.8	-7971.7	-1694.98	-12246.8	-8402.7	-12110	-12635.1	-15085	-14423.1	-13529.1		-11632	-8455.5	-9710.2	-5747.3	-6425.8	-1092.34	-22948.2	-10044.1			-13279	-7467.9	-7358.5	-4878.9	-5665.97	-1323.14	-21381.8	-8932.35	-3509.5	-7985.7	-8651.28	-4879.8	-5436.76	-5232.3	-5745.13	-838.721	-5167.97		-14455.7
207.001	-14497	-10858	-11777.4	-5642.4	-6543.3	2914.62	-10598.5	-6501.15	-11220	-11745.1	-13925	-13263.1	-12504.1		-12249	-8348.1	-9602.8	-1021	-1699.5	2543.39	-19567	-7081.47			-13517	-5100.3	-4990.9	-1792.2	-2579.27	3330.19	-20147.4	-6096.84	-234.51	-4104.7	-4770.28	-2169	-2725.96	-963.55	-1476.38	3196.04	-1444.15		-14797.3
206.001	-14263	-10677	-11596.4	-4278.4	-5179.3	7137.17	-7623.29	-4315.45	-9497.8	-10022.9	-12714	-12052.1	-11037.5		-11817	-7285.3	-8540	2134.2	1455.7	5533.52	-16928.8	-4619.88			-12040	-3565.2	-3455.8	2443.8	1656.73	7140.14	-15192	-2462.74	4891.1	2094.7	1429.12	1849.5	1292.54	3649.1	3136.27	6812.74	3167.67		-14101.2
205.001	-13825	-9497.6	-10417	-1655.8	-2556.7	11311.9	-5562.29	-1806.01	-7687.7	-8212.81	-10685	-10023.1	-9117.97		-11043	-6055.2	-7309.9	6946.8	6268.3	8870.26	-11667	-959.59			-11043	-77.008	32.392	7189.1	6402.03	11088.3	-9357.81	2041.23	9578.5	8112.2	7446.62	5571	5014.04	9797	9284.17	10824.7	8142.37		-13649.3
204.001	-12466	-7887.3	-8806.66	1122.3	221.4	15256.5	-2471.23	1050	-4366	-4891.11	-9193.4	-8531.52	-6711.32		-10022	-4267.5	-5522.2	9729	9050.5	11664	-4869.58	2580.68			-9512.7	2199	2308.4	12974	12186.9	15684.3	-4000.91	6544.68	14973	13868	13202.4	8667.8	8110.84	14332	13819.2	14401	12383.4		-12416.8
203.001	-10611	-6032.8	-6952.16	3350.6	2449.7	19481.5	876.357	3963.86	-2000.7	-2525.81	-6544.3	-5882.42	-4204.11		-7768.1	-1184.2	-2438.9	15133	14454.5	14453.6	7104.68	8393.48			-7717.4	4793.1	4902.5	16154	15366.9	19623.6	760.236	10163.3	17601	19456	18790.4	12161	11604	20980	20467.2	18810.3	17418		-10911.8
202.001	-8627.1	-3284.1	-4203.46	7184.2	6283.3	23342.2	7851.89	8318.49	1499.3	974.19	-3108	-2446.12	-735.965		-6309.5	644.92	-609.78	19164	18485.5	14878.6	4455.35	9302.42			-5983.5	6777.5	6886.9	21114	20326.9	23156.9	6109.61	14120.1	22072	25757	25091.4	15658	15101	25202	24689.2	19977	21214.7		-7829.69
201.001	-6469.1	-800.66	-1720.02	7994.4	7093.5	22129.8	9677.86	9295.28	4252.2	3727.09	-835.8	-173.92	1776.58		-3585.7	3220	1965.3	20975	20296.5	15208.2	8445.11	11478.8			-2844.7	10093	10202.4	25409	24621.9	25334.1	3364.96	15880.9	25163	29751	29085.4	16210	15653	27560	27047.2	23048.8	23708.6		-5213.72
200.001	-3813.4	2907.6	1988.24	12276	11375.1	26572.1	15170.4	13776.4	9479.9	8954.79	2485.7	3147.58	6051.18		1471	6328.8	5074.1	23692	23013.5	16561.6	20742.6	16348			286.03	12031	12140.4	28099	27311.9	28795.1	8158.73	19101.5	28711	33377	32711.4	19869	19312	33047	32534.2	24835.9	27348.4		-1120.25
199.001	-134.42	6573.7	5654.34	13266	12365.1	26466.1	21611.4	16524.2	12091	11565.9	4798.6	5460.48	8513.18		3509.1	7850.1	6595.4	24739	24060.5	14355.6	21588.6	16650			3172.7	13900	14009.4	27084	26296.9	28885	19609.5	22200.2	27841	35488	34822.4	17049	16492	29139	28626.2	26088.7	26507.3		3896.67
198.001	5817.5	9478.5	8559.14	15750	14849.1	26995.8	20201.4	17651.3	16427	15901.9	8519.6	9181.48	12541.7		7713.2	11054	9799.3	26660	25981.5	12427.2	26957.2	18791.3			7820.8	15489	15598.4	29445	28657.9	27950.9	18341.8	22637.3	28805	34726	34060.4	19758	19201	34077	33564.2	24067.9	27723.4		8228.42
197.001	7086	13574	12654.6	17936	17035.1	22555	25629.3	19468.5	16326	15800.9	13448	14109.9	14955.4		9289.3	13146	11891.3	27105	26426.5	10748.5	18676.9	16935.8			10520	16092	16201.4	25999	25211.9	27161.1	20123.2	22174.4	28125	35651	34985.4	14143	13586	28363	27850.2	22800.4	24805.5		12114.6
196.001	10417	13384	12464.6	18696	17795.1	22252.1	23333.8	18961.4	20474	19948.9	12835	13496.9	16722.9		14030	16186	14931.3	23202	22523.5	10432.6	37418.4	21326.5			11962	16167	16276.4	26784	25996.9	25188.2	-5374.79	15521.7	25210	39998	39332.4	18062	17505	30235	29722.2	22270.3	27207.5		15068.1
195.001	10323	14674	13754.6	18738	17837.1	18442.7	29343.8	19844.6	21605	21079.9	14935	15596.9	18338.4		15443	16177	14922.3	22850	22171.5	7013.26	15166.1	14818.3			13915	14363	14472.4	22943	22155.9	23360	-18870.2	10279.6	22433	39135	38469.4	13922	13365	23077	22564.2	20554.6	23738.3		19300.2
194.001	14144	18032	17112.6	18920	18019.1	15504.5	34146.1	21195.6	22835	22309.9	20201	20862.9	21586.4		18481	16432	15177.3	22024	21345.5	8841.52	5164	12632.1			17094	14901	15010.4	18998	18210.9	17678.9	-6638.86	11065.3	15466	22858	22192.4	15141	14584	25072	24559.2	13802.9	18784.6		17852.8
193.001	10813	13032	12112.6	10901	10000.1	-1511.53	8347.4	7237.15	12499	11973.9	18442	19103.9	15538.9		14493	14474	13219.3	16550	15871.5	-6579.91	2130.63	6160.38			20527	11852	11961.4	25781	24993.9	16423.4	-21325.4	8013.33	9615.8	16768	16102.4	5779.9	5222.94	21638	21125.2	15939.9	14597.6		22635.3
192.001	15649	12379	11459.6	2353.5	1452.6	-1413.72	-12629.2	-282.668	22149	21623.9	10738	11399.9	16511.9		13985	23470	22215.3	6117.6	5439.1	-51274.3	-25730	-12337.5			13619	16834	16943.4	16492	15704.9	10768.4	-26811.3	4151.36	21423	8284.2	7618.62	12206	11649	-6800.4	-7313.23	-4172.35	1945.52		16678.5
191.001	34670	7163.3	6243.94	14142	13241.1	29727	-282.977	12232.3	17102	16576.9	12851	13512.9	15044.9		4088.6	29353	28098.3	11182	10503.5	7199.97	-14535.9	7816.47			13185	7007	7116.4	8734.7	7947.63	7468.27	2875.76	6352.02	7011.2	-3587	-4252.58	-21978	-22535	5388.1	4875.27	-10426.1	-8084.59		7370.6
190.001	507.09	3359	2439.64	-1393.2	-2294.1	-10262.1	2401.14	-1928.86	-2039.1	-2564.21	16845	17506.9	7471.34		-19015	-24552	-25806.7	-18588	-19266.5	-742.467	17626.2	-7047.36			17589	17916	18025.4	25732	24944.9	15771.7	-25622.1	8279.98	2859.9	2191.5	1525.92	-7882.1	-8439.06	31907	31394.2	-39549.4	-3767.09		-3412.29
						4h														6h										7.5h										24h
						-26004														-17197.4										-17690.1										-17956.1

## Sheet: All experiments
Wavelength		TEMED 5h	TEMED 5h	TEMED 4h	TEMED 24h	TEMED 24h	TEMED-L	TEMED 24h		Not-heated		Not- treated	24h	Not- treated 24h		Not- treated 4h		Not- treated 5h
260		34.403	0	-0.00379	971.71	0	0.004325	0.0021625		0.006565		0.0034325	0.002005	0.00271875		-0.0134175		0
259		-10.046	-44.449	195.206	1004.4	32.69	43.111	37.9005		49.9445		28.1895	83.0828	55.6362		78.541		43.38
258		214.12	179.717	123.849	1231.4	259.69	67.8301	163.76		157.615		65.5791	187.982	126.781		59.0126		184.89
257		241.02	206.617	165.849	1146.1	174.39	50.1266	112.258		80.3554		36.7923	141.991	89.3917		-18.2852		222.985
256		13.124	-21.279	11.5081	983.24	11.53	43.801	27.6655		171.48		29.897	70.0806	49.9888		-19.3112		96.075
255		60.744	26.341	-118.182	1013.9	42.19	-33.5555	4.31724		31.9719		-53.8298	179.293	62.7315		-45.8943		152.22
254		84.062	49.659	62.6164	1084.1	112.39	103.964	108.177		322.107		101.015	115.977	108.496		57.6354		180.535
253		95.938	61.535	31.4849	1148.9	177.19	25.3262	101.258		57.1384		-96.9674	108.839	5.93558		23.2592		62.27
252		-64.574	-98.977	-151.554	1052.5	80.79	104.156	92.4728		310.483		54.3156	39.7743	47.045		-20.1053		49.27
251		-96.101	-130.504	-79.1199	892.23	-79.48	142.892	31.706		174.359		-11.6438	19.2906	3.8234		-126.255		-66.645
250		-110.59	-144.993	-216.368	960.43	-11.28	-154.78	-83.0302		-31.4507		-173.977	-58.2554	-116.116		-165.435		-136.18
249		-80.953	-115.356	-188.461	1081.1	109.39	-53.794	27.798		-49.3927		-190.144	39.8793	-75.1323		-162.087		-21.015
248		-83.411	-117.814	-564.663	1031.1	59.39	-54.0382	2.67592		90.2508		-274.526	-105.009	-189.767		-288.787		-14.785
247		-299.3	-333.703	-451.826	871.17	-100.54	-104.048	-102.294		-25.8499		-370.5	-282.972	-326.736		-315.739		-249.07
246		-529.81	-564.213	-526.973	889.75	-81.96	-57.8171	-69.8886		-231.586		-289.706	-397.882	-343.794		-436.578		-545.878
245		-535.91	-570.313	-888.872	736.18	-235.53	-252.269	-243.899		-307.966		-606.365	-486.53	-546.447		-707.278		-576.235
244		-475.4	-509.803	-1641.25	792.81	-178.9	-320.728	-249.814		-531.687		-913.483	-609.082	-761.282		-869.077		-633.949
243		-727.88	-762.283	-1660.46	475.26	-496.45	-492.815	-494.633		-397.862		-859.869	-853.292	-856.58		-885.536		-888.56
242		-897.76	-932.163	-2326	527.36	-444.35	-636.86	-540.605		-794.741		-1269.87	-1024.99	-1147.43		-1192.7		-1151.24
241		-1121	-1155.4	-2471.08	401.26	-570.45	-557.86	-564.155		-866.73		-1476.55	-1257.06	-1366.81		-1306.9		-1271.54
240		-1316.7	-1351.1	-2817.21	397.4	-574.31	-719.025	-646.667		-1030.05		-1563.96	-1396.03	-1479.99		-1581.23		-1786.96
239		-1813.7	-1848.1	-3788.98	-41.054	-1012.76	-1073.64	-1043.2		-1455.07		-2026.15	-1958.58	-1992.36		-2071.63		-2141.52
238		-2132.1	-2166.5	-4864.08	26.643	-945.067	-1327.46	-1136.26		-1934.05		-2399.43	-2184.79	-2292.11		-2534.46		-2520.06
237		-2801.9	-2836.3	-5678.97	-270.31	-1242.02	-1614.51	-1428.27		-2362.49		-2881.86	-2714.42	-2798.14		-3077.2		-3185.11
236		-3673.9	-3708.3	-6986.56	-1033.6	-2005.31	-1857.97	-1931.64		-3170.69		-3219.43	-3311.08	-3265.26		-3807.54		-4053.46
235		-4303.9	-4338.3	-8452.1	-1266.2	-2237.91	-2341.91	-2289.91		-3859.32		-3789.9	-3847.82	-3818.86		-4453.63		-4521.11
234		-5080.7	-5115.1	-10254.4	-1657.7	-2629.41	-2869.33	-2749.37		-4636.31		-4315.9	-4489.56	-4402.73		-5353.8		-5387.61
233		-5875.7	-5910.1	-11987.1	-1962.6	-2934.31	-3320.94	-3127.62		-5407.57		-4806.66	-5265.3	-5035.98		-6151.39		-6204.56
232		-6910	-6944.4	-13567.8	-2582.9	-3554.61	-3705.22	-3629.92		-6196.29		-5503.76	-6162.34	-5833.05		-7276.1		-7313.16
231		-7638.2	-7672.6	-15448.1	-3394.1	-4365.81	-4475.59	-4420.7		-7184.9		-6512.17	-7101.82	-6807		-8063.78		-8115.61
230		-8530.1	-8564.5	-16546.1	-3660.5	-4632.21	-4853.11	-4742.66		-7751.28		-7260.44	-8055.58	-7658.01		-8937.4		-9058.72
229		-9392.5	-9426.9	-17626.4	-4097.3	-5069.01	-5057.62	-5063.31		-8350.17		-8113.44	-9316.63	-8715.03		-9692.81		-9925.67
228		-9769.5	-9803.9	-18129.5	-4078.6	-5050.31	-5438.52	-5244.41		-8717.97		-9343.37	-10656.5	-9999.94		-10613.6		-10667.1
227		-10096	-10130.4	-18032.8	-4390.7	-5362.41	-5394.21	-5378.31		-8863.45		-10092.8	-11871.4	-10982.1		-10997		-11261.1
226		-10555	-10589.4	-18373.3	-4707.6	-5679.31	-5767.07	-5723.19		-9173.82		-11549.3	-13189.2	-12369.3		-11879.3		-11718.6
225		-11009	-11043.4	-18596.6	-4794.2	-5765.91	-6033.71	-5899.81		-9355.04		-12817.2	-14703	-13760.1		-12784.4		-12745.1
224		-11354	-11388.4	-18694.3	-4761.6	-5733.31	-5821.81	-5777.56		-9396.36		-13675.3	-15993.7	-14834.5		-13188.5		-13303.1
223		-11600	-11634.4	-18963.7	-4673.6	-5645.31	-5986.98	-5816.15		-9495.51		-14730.8	-17310.5	-16020.6		-14093.2		-14018.6
222		-11895	-11929.4	-19300.1	-5321.2	-6292.91	-6259.22	-6276.06		-10081.1		-16121.6	-18835.7	-17478.7		-14799.1		-14332.6
221		-12705	-12739.4	-19366.5	-5361.1	-6332.81	-6400.07	-6366.44		-10176.8		-16892.9	-20295.7	-18594.3		-15741		-15101.1
220		-12559	-12593.4	-19347	-5109.9	-6081.61	-6530.42	-6306.01		-10320.9		-17722.2	-20846.9	-19284.6		-16084.6		-15471.1
219		-12943	-12977.4	-19635.2	-5295.3	-6267.01	-6727.88	-6497.44		-10662.2		-18228	-22101.8	-20164.9		-16610.4		-16027.1
218		-13411	-13445.4	-19861.2	-5696.9	-6668.61	-7019.85	-6844.23		-10723.1		-18464	-22789.1	-20626.5		-17082.5		-16384.1
217		-13182	-13216.4	-20230.3	-5440.8	-6412.51	-6872.57	-6642.54		-10662.8		-18313.3	-22893.9	-20603.6		-16924		-16453.6
216		-13726	-13760.4	-20115.9	-5947.6	-6919.31	-7082.21	-7000.76		-10994.6		-18090.8	-22887	-20488.9		-17268.7		-16734.6
215		-13890	-13924.4	-20963	-5873.3	-6845.01	-7297.12	-7071.06		-11171.2		-17485	-22338.2	-19911.6		-16771.9		-16517.1
214		-14263	-14297.4	-21141	-6157	-7128.71	-7466.27	-7297.49		-11390.3		-16510.5	-20975	-18742.7		-16219.8		-16374.6
213		-13602	-13636.4	-21050.7	-6104.1	-7075.81	-7337.92	-7206.87		-11482.2		-14946.4	-19645.5	-17295.9		-15447.8		-16295.6
212		-14333	-14367.4	-22178.5	-6451.1	-7422.81	-7319.9	-7371.36		-11955.4		-12886.8	-17574.4	-15230.6		-14440.6		-15668.1
211		-14808	-14842.4	-22075.8	-6764.9	-7736.61	-7695.83	-7716.22		-12608.9		-10946.9	-15464.3	-13205.6		-13322.7		-15134.6
210		-15608	-15642.4	-24241	-7036	-8007.71	-8331.61	-8169.66		-13172.1		-7970.77	-12689.6	-10330.2		-12178.1		-15024.1
209.001		-15934	-15968.4	-25075.7	-7362.2	-8333.91	-8530.63	-8432.27		-14161.9		-5128.64	-9245.39	-7187.01		-10388.4		-14254.6
208.001		-16122	-16156.4	-25520.3	-7362.5	-8334.21	-8593.67	-8463.94		-14455.7		-1271.03	-5167.97	-3219.5		-8402.7		-13529.1
207.001		-15888	-15922.4	-25235.8	-8164.4	-9136.11	-8787.05	-8961.58		-14797.3		2799.62	-1444.15	677.735		-6501.15		-12504.1
206.001		-16057	-16091.4	-23914.2	-8236.7	-9208.41	-8703.68	-8956.05		-14101.2		8029.54	3167.67	5598.6		-4315.45		-11037.5
205.001		-15534	-15568.4	-22917.8	-7502.5	-8474.21	-8226.28	-8350.25		-13649.3		12180.8	8142.37	10161.6		-1806.01		-9117.97
204.001		-15449	-15483.4	-19006.5	-7216	-8187.71	-7580.97	-7884.34		-12416.8		17407.3	12383.4	14895.3		1050		-6711.32
203.001		-12292	-12326.4	-14510.8	-5513.1	-6484.81	-6889.95	-6687.38		-10911.8		21633.5	17418	19525.7		3963.86		-4204.11
202.001		-10270	-10304.4	-14038.9	-4945.3	-5917.01	-5423.16	-5670.08		-7829.69		25479.6	21214.7	23347.1		8318.49		-735.965
201.001		-6064.1	-6098.5	-5979.83	-2374.1	-3345.81	-3852.5	-3599.15		-5213.72		28513.5	23708.6	26111		9295.28		1776.58
200.001		-2975	-3009.4	59.6241	190.83	-780.88	-2162.07	-1471.48		-1120.25		30990.5	27348.4	29169.5		13776.4		6051.18
199.001		1884.4	1850	6823.66	1704.9	733.19	455.227	594.209		3896.67		31214.4	26507.3	28860.9		16524.2		8513.18
198.001		7820.3	7785.9	13436.6	4369.4	3397.69	963.919	2180.8		8228.42		30959.4	27723.4	29341.4		17651.3		12541.7
197.001		11466	11431.6	24685.5	6756	5784.29	5280.62	5532.45		12114.6		32158.6	24805.5	28482.1		19468.5		14955.4
196.001		15454	15419.6	21009.6	9079.1	8107.39	7629.79	7868.59		15068.1		29854.9	27207.5	28531.2		18961.4		16722.9
195.001		23134	23099.6	25131.7	10773	9801.29	6186.16	7993.73		19300.2		27570	23738.3	25654.2		19844.6		18338.4
194.001		17581	17546.6	7942.84	11600	10628.3	2904.08	6766.18		17852.8		20584.8	18784.6	19684.7		21195.6		21586.4
193.001		24847	24812.6	21745.4	12377	11405.3	7784.96	9595.12		22635.3		18841.6	14597.6	16719.6		7237.15		15538.9
192.001		5495.6	5461.2	-22887.1	13329	12357.3	6380.58	9368.94		16678.5		-4049.83	1945.52	-1052.15		-282.668		16511.9
191.001		-5466.4	-5500.8	3563.4	23683	22711.3	-15834.4	3438.43		7370.6		1470.67	-8084.59	-3306.96		12232.3		15044.9
190.001		-5413.7	-5448.1	-37307	2792.3	1820.59	-19394.6	-8787.02		-3412.29		-14560.6	-3767.09	-9163.85		-1928.86		7471.34
