# Supplementary material for: The aroma of TEMED as an activation and stabilizing signal for the antibacterial enzyme HEWL
Source: PLoS One. 2020 May 19;15(5):e0232953. doi: 10.1371/journal.pone.0232953 (PMC7236982; doi:10.1371/journal.pone.0232953)
Supplement: S1 Data — (ZIP) [file pone.0232953.s010.zip › Raw_data_related_to_TEMED_paper_PLOS_ONE/Raw data of intrinsic fluorescence studies.xlsx]

## Sheet: Sheet1
Wavelength (nm)	Not-heated	Not-treated 5h	Not-treated 24h	TEMED 5h	TEMED 24h
309.06	115.951	113.239	66.7001	130.807	83.462
310	127.763	123.827	72.2925	142.33	92.2861
311.07	139.393	138.284	75.8879	153.831	99.166
312	150.933	154.106	81.5385	166.903	107.259
313.07	163.096	168.365	83.8042	182.784	114.998
314	176.647	182.46	86.1468	197.206	121.706
315.07	187.381	198.063	89.7434	210.953	129.852
316	196.046	210.422	95.2054	224.05	137.745
317.07	205.48	225.116	98.3763	237.833	145.334
318	215.265	235.487	102.491	254.473	152.804
319.07	227.432	247.326	105.327	273.066	161.799
320	239.247	258.517	111.859	287.565	168.766
321.07	246.885	270.622	117.253	303.845	175.88
322	259.371	280.192	120.509	318.041	182.402
323.07	269.091	291.026	126.138	330.841	191.726
324	278.787	301.034	131.535	345.679	200.489
325.07	289.622	308.131	138.848	357.004	207.158
326	300.401	320.004	143.575	368.529	215.756
327.07	308.311	331.54	150.674	380.47	224.401
328	315.729	338.03	155.2	387.958	233.748
329.07	324.191	348.989	156.717	398.928	240.14
330	334.141	357.162	161.422	411.781	246.122
331.07	340.957	363.352	163.739	424.371	252.734
332	344.937	371.127	165.531	428.759	258.404
333.07	349.553	376.95	168.382	434.032	262.421
334	353.759	378.586	171.653	442.225	264.906
335.07	358.062	381.985	173.386	450.691	267.228
336	362.169	387.267	175.032	455.283	268.78
337.07	367.963	394.648	177.135	460.75	271.04
338	370.932	401.586	181.244	464.712	273.39
339.07	372.366	408.495	181.864	471.142	273.751
340	376.025	413.897	180.706	477.044	275.965
341.07	375.113	419.576	182.046	477.355	277.498
342	377.605	422.959	182.799	481.3	279.152
343.07	381.624	428.284	184.36	480.322	278.592
344	384.075	431.153	187.373	482.09	278.332
345.07	382.075	430.051	188.847	485.366	278.288
346	381.845	424.656	189.778	483.521	279.217
347.07	381.533	425.319	188.851	484.113	276.488
348	379.219	421.593	188.902	483.465	276.934
349.07	375.396	419.524	186.813	482.579	273.743
350	372.03	415.69	182.554	475.751	269.63
351.07	369.784	408.271	179.233	471.496	266.059
352	363.997	401.123	175.504	468.04	261.616
353.07	356.605	396.622	170.519	459.934	258.659
354	352.61	393.401	164.279	447.207	255.676
355.07	349.105	387.786	163.274	442.612	254.494
356	343.446	386.293	162.442	434.55	250.965
357.07	337.335	385.639	158.308	428.44	246.16
358	333.138	381.303	155.715	423.353	245.955
359.07	330.011	373.664	154.514	412.203	242.175
360	329.293	370.157	153.622	406.63	241.331
361.07	327.801	366.324	153.769	400.643	239.644
362	323.107	355.423	154.037	397.26	236.368
363.07	317.701	348.614	151.987	393.419	233.29
364	315.177	340.233	152.164	386.366	229.616
365.07	311.324	333.608	148.607	379.744	224.422
366	306.44	323.654	146.705	376.526	222.214
367.07	300.858	315.096	142.85	370.384	214.813
368	293.183	307.442	138.274	362.283	210.38
369.07	284.297	299.325	133.865	353.341	204.497
370	276.129	291.816	130.119	342.506	196.016
371.07	266.633	285.302	125.542	330.36	191.233
372	258.614	278.135	121.212	318.74	185.588
373.07	251.628	271.554	120.124	311.299	179.213
374	242.357	266.356	118.126	300.084	173.923
375.07	235.185	261.734	114.025	291.504	171.419
376	227.856	254.038	110.141	282.153	170.458
377.07	221.212	246.785	106.687	271.686	164.586
378	214.936	243.492	102.827	262.081	163.482
379.07	206.796	235.326	100.397	254.158	158.32
380	198.331	225.299	96.9015	246.457	152.351
381.07	194.726	218.552	95.216	241.638	150.424
382	189.31	208.667	92.3644	236.334	146.192
383.07	183.264	199.43	88.2665	229.064	142.883
384	175.924	190.75	85.7363	226.27	137.272
385.07	169.644	183.835	80.7339	219.543	131.416
386	164.672	178.536	77.0987	212.468	125.062
387.07	158.605	170.682	74.4909	206.532	121.01
388	153.017	163.103	72.4311	198.395	115.851
389.07	148.294	156.455	69.3663	194.17	113.474
390	143.614	149.866	66.6264	187.959	109.703
391.06	141.401	144.279	65.9086	181.999	105.759
