# Supplementary material for: The aroma of TEMED as an activation and stabilizing signal for the antibacterial enzyme HEWL
Source: PLoS One. 2020 May 19;15(5):e0232953. doi: 10.1371/journal.pone.0232953 (PMC7236982; doi:10.1371/journal.pone.0232953)
Supplement: S1 Data — (ZIP) [file pone.0232953.s010.zip › Raw_data_related_to_TEMED_paper_PLOS_ONE/ThT summary.xlsx]

## Sheet: Sheet 1
Table 1
ThT fluorescence intensity at 484nm
		Not treated		TEMED
	1	38.99		4.1
5:00:00	2	40.8		4.98
	3	37.2		2.9
		38.9967		3.99333
		1.80001		1.04409
	1	126.25		2.159
1	2	135.019		4.392
	3	120.02		3.77
		127.096		3.44033
		7.53523		1.15242
					Not treated 5h	Not treated 24h	T5h	T24h
		time	Not treated	TEMED	38.99	127.097	3.99	3.44
		5:00:00	38.99	3.99	1.8	7.52	1.04	1.015
		1	127.097	3.44
